# Supplementary material for: Pre-Participation Evaluation of Recreational and Competitive Athletes – A Systematic Review of Guidelines and Consensus Statements
Source: Sports Med Open. 2025 Apr 5;11:33. doi: 10.1186/s40798-025-00837-6 (PMC11972279; doi:10.1186/s40798-025-00837-6)
Supplement: Supplementary file 2 — Supplementary Material 2 [file 40798_2025_837_MOESM2_ESM.xlsx]

## Sheet: Cover page
Cover page
Supplement II:	List of excluded reports
Article title:	Pre-participation evaluation of recreational and competitive athletes – A systematic review of guidelines and consensus statements
Journal:	Sports Medicine - Open
Authors:	Alina Weise, Nadja Könsgen, Christine Joisten, Fabian Schlumberger, Anja Hirschmüller, Jessica Breuing, Käthe Gooßen
Corresponding author:	Dr Alina Weise, Witten/Herdecke University, Institute for Research in Operative Medicine (IFOM), Cologne, Germany. ORCID: https://orcid.org/0000-0003-4563-5782, alina.weise@uni-wh.de

## Sheet: medline
no.	authors	year	title	journal	month	day	volume	issue	pages	doi	main exlusion reason
1		2016	CARDIOSTIM-EHRA EUROPACE 2016 included recommendations to prevent sudden cardiac death in athletes	Eur Heart J	8	21	37	32	2511	10.1093/eurheartj/ehw310	study type
2		2016	Pre-participation athlete screening: there is no 'one size fits all'	Eur Heart J	8	21	37	32	2509-10	10.1093/eurheartj/ehw309	study type
3		2017	Committee Opinion No.702: Female Athlete Triad	Obstet Gynecol	6		129	6	e160-e167	10.1097/aog.0000000000002113	study type
4		2017	Committee Opinion No. 702 Summary: Female Athlete Triad	Obstet Gynecol	6		129	6	1151-1152	10.1097/aog.0000000000002109	study type
5		2017	FDI policy statement on Sports dentistry: Adopted by the FDI General Assembly, September 2016, Poznan, Poland	Int Dent J	2		67	1	18-19	10.1111/idj.12314	intervention
6		2018	AMSSM Position Statement on Cardiovascular Preparticipation Screening in Athletes: Current Evidence, Knowledge Gaps, Recommendations, and Future Directions: Erratum	Clin J Sport Med	5		28	3	324	10.1097/jsm.0000000000000382	multiple publication
7		2018	Correction: AMSSM position statement on cardiovascular preparticipation screening in athletes: current evidence, knowledge gaps, recommendations and future directions	Br J Sports Med	5		52	9	599	10.1136/bjsports-2016-096781corr1	multiple publication
8	Addis, D. R. and Townsley, M. M.	2020	Imaging Considerations for the Athletically Conditioned Heart: An Echocardiography-Focused Overview of the 2020 American Society of Echocardiography Recommendations on the Use of Multimodality Cardiovascular Imaging in Young Adult Competitive Athletes	J Cardiothorac Vasc Anesth	11		34	11	2867-2870	10.1053/j.jvca.2020.06.077	study type
9	Al-Khatib, S. M. and Stevenson, W. G. and Ackerman, M. J. and Bryant, W. J. and Callans, D. J. and Curtis, A. B. and Deal, B. J. and Dickfeld, T. and Field, M. E. and Fonarow, G. C. and Gillis, A. M. and Granger, C. B. and Hammill, S. C. and Hlatky, M. A. and Joglar, J. A. and Kay, G. N. and Matlock, D. D. and Myerburg, R. J. and Page, R. L.	2018	2017 AHA/ACC/HRS Guideline for Management of Patients With Ventricular Arrhythmias and the Prevention of Sudden Cardiac Death: A Report of the American College of Cardiology/American Heart Association Task Force on Clinical Practice Guidelines and the Heart Rhythm Society	J Am Coll Cardiol	10	2	72	14	e91-e220	10.1016/j.jacc.2017.10.054	duplicate
10	Al-Khatib, S. M. and Stevenson, W. G. and Ackerman, M. J. and Bryant, W. J. and Callans, D. J. and Curtis, A. B. and Deal, B. J. and Dickfeld, T. and Field, M. E. and Fonarow, G. C. and Gillis, A. M. and Granger, C. B. and Hammill, S. C. and Hlatky, M. A. and Joglar, J. A. and Kay, G. N. and Matlock, D. D. and Myerburg, R. J. and Page, R. L.	2018	2017 AHA/ACC/HRS guideline for management of patients with ventricular arrhythmias and the prevention of sudden cardiac death: A Report of the American College of Cardiology/American Heart Association Task Force on Clinical Practice Guidelines and the Heart Rhythm Society	Heart Rhythm	10		15	10	e73-e189	10.1016/j.hrthm.2017.10.036	outcome
11	Al-Khatib, S. M. and Stevenson, W. G. and Ackerman, M. J. and Bryant, W. J. and Callans, D. J. and Curtis, A. B. and Deal, B. J. and Dickfeld, T. and Field, M. E. and Fonarow, G. C. and Gillis, A. M. and Granger, C. B. and Hammill, S. C. and Hlatky, M. A. and Joglar, J. A. and Kay, G. N. and Matlock, D. D. and Myerburg, R. J. and Page, R. L.	2018	2017 AHA/ACC/HRS guideline for management of patients with ventricular arrhythmias and the prevention of sudden cardiac death: Executive summary: A Report of the American College of Cardiology/American Heart Association Task Force on Clinical Practice Guidelines and the Heart Rhythm Society	Heart Rhythm	10		15	10	e190-e252	10.1016/j.hrthm.2017.10.035	multiple publication
12	Al-Khatib, S. M. and Stevenson, W. G. and Ackerman, M. J. and Bryant, W. J. and Callans, D. J. and Curtis, A. B. and Deal, B. J. and Dickfeld, T. and Field, M. E. and Fonarow, G. C. and Gillis, A. M. and Granger, C. B. and Hammill, S. C. and Hlatky, M. A. and Joglar, J. A. and Kay, G. N. and Matlock, D. D. and Myerburg, R. J. and Page, R. L.	2018	2017 AHA/ACC/HRS Guideline for Management of Patients With Ventricular Arrhythmias and the Prevention of Sudden Cardiac Death: Executive Summary: A Report of the American College of Cardiology/American Heart Association Task Force on Clinical Practice Guidelines and the Heart Rhythm Society	Circulation	9	25	138	13	e210-e271	10.1161/cir.0000000000000548	duplicate
13	Al-Khatib, S. M. and Stevenson, W. G. and Ackerman, M. J. and Bryant, W. J. and Callans, D. J. and Curtis, A. B. and Deal, B. J. and Dickfeld, T. and Field, M. E. and Fonarow, G. C. and Gillis, A. M. and Granger, C. B. and Hammill, S. C. and Hlatky, M. A. and Joglar, J. A. and Kay, G. N. and Matlock, D. D. and Myerburg, R. J. and Page, R. L.	2018	2017 AHA/ACC/HRS Guideline for Management of Patients With Ventricular Arrhythmias and the Prevention of Sudden Cardiac Death: A Report of the American College of Cardiology/American Heart Association Task Force on Clinical Practice Guidelines and the Heart Rhythm Society	Circulation	9	25	138	13	e272-e391	10.1161/cir.0000000000000549	duplicate
14	Al-Khatib, S. M. and Stevenson, W. G. and Ackerman, M. J. and Bryant, W. J. and Callans, D. J. and Curtis, A. B. and Deal, B. J. and Dickfeld, T. and Field, M. E. and Fonarow, G. C. and Gillis, A. M. and Granger, C. B. and Hammill, S. C. and Hlatky, M. A. and Joglar, J. A. and Kay, G. N. and Matlock, D. D. and Myerburg, R. J. and Page, R. L.	2018	2017 AHA/ACC/HRS Guideline for Management of Patients With Ventricular Arrhythmias and the Prevention of Sudden Cardiac Death: Executive Summary: A Report of the American College of Cardiology/American Heart Association Task Force on Clinical Practice Guidelines and the Heart Rhythm Society	J Am Coll Cardiol	10	2	72	14	1677-1749	10.1016/j.jacc.2017.10.053	multiple publication
15	Asif, I. M. and Prutkin, J. M.	2015	Modern standards of ECG interpretation in young athletes: yield and effectiveness	J Electrocardiol	5		48	3	292-7	10.1016/j.jelectrocard.2014.12.017	study type
16	Bahl, J. S. and Dollman, J. and Davison, K.	2016	The development of a subjective assessment framework for individuals presenting for clinical exercise services: A Delphi study	J Sci Med Sport	11		19	11	872-876	10.1016/j.jsams.2016.01.002	intervention
17	Batt, M. E. and Tanji, J. and BÃ¶rjesson, M.	2013	Exercise at 65 and beyond	Sports Med	7		43	7	525-30	10.1007/s40279-013-0033-1	study type
18	BayÃ©s de Luna, A. and Brugada, J. and Baranchuk, A. and Borggrefe, M. and Breithardt, G. and Goldwasser, D. and Lambiase, P. and Riera, A. P. and Garcia-Niebla, J. and Pastore, C. and Oreto, G. and McKenna, W. and Zareba, W. and Brugada, R. and Brugada, P.	2012	Current electrocardiographic criteria for diagnosis of Brugada pattern: a consensus report	J Electrocardiol	9		45	5	433-42	10.1016/j.jelectrocard.2012.06.004	population
19	Blankson, K. L. and Brenner, J. S.	2016	Anticipatory Guidance for Long-Distance Running in Young Athletes	Pediatr Ann	3		45	3	e83-6	10.3928/00904481-20160210-01	study type
20	BÃ¸, K. and Artal, R. and Barakat, R. and Brown, W. J. and Davies, G. A. L. and Dooley, M. and Evenson, K. R. and Haakstad, L. A. H. and Kayser, B. and Kinnunen, T. I. and LarsÃ©n, K. and Mottola, M. F. and Nygaard, I. and van Poppel, M. and Stuge, B. and Khan, K. M.	2017	Exercise and pregnancy in recreational and elite athletes: 2016/17 evidence summary from the IOC expert group meeting, Lausanne. Part 4-Recommendations for future research	Br J Sports Med	12		51	24	1724-1726	10.1136/bjsports-2017-098387	intervention
21	Bratl and -S and a, S. and Sundgot-Borgen, J.	2013	Eating disorders in athletes: overview of prevalence, risk factors and recommendations for prevention and treatment	Eur J Sport Sci			13	5	499-508	10.1080/17461391.2012.740504	study type
22	Braverman, A. C. and Harris, K. M. and Kovacs, R. J. and Maron, B. J.	2015	Eligibility and Disqualification Recommendations for Competitive Athletes With Cardiovascular Abnormalities: Task Force 7: Aortic Diseases, Including Marfan Syndrome: A Scientific Statement From the American Heart Association and American College of Cardiology	Circulation	12	1	132	22	e303-9	10.1161/cir.0000000000000243	population
23	Braverman, A. C. and Harris, K. M. and Kovacs, R. J. and Maron, B. J.	2015	Eligibility and Disqualification Recommendations for Competitive Athletes With Cardiovascular Abnormalities: Task Force 7: Aortic Diseases, Including Marfan Syndrome: A Scientific Statement From the American Heart Association and American College of Cardiology	J Am Coll Cardiol	12	1	66	21	2398-2405	10.1016/j.jacc.2015.09.039	duplicate
24	Budts, W. and Pieles, G. E. and Roos-Hesselink, J. W. and Sanz de la Garza, M. and D'Ascenzi, F. and Giannakoulas, G. and MÃ¼ller, J. and Oberhoffer, R. and Ehringer-Schetitska, D. and Herceg-Cavrak, V. and Gabriel, H. and Corrado, D. and van Buuren, F. and Niebauer, J. and BÃ¶rjesson, M. and Caselli, S. and Fritsch, P. and Pelliccia, A. and Heidbuchel, H. and Sharma, S. and Stuart, A. G. and Pap…	2020	Recommendations for participation in competitive sport in adolescent and adult athletes with Congenital Heart Disease (CHD): position statement of the Sports Cardiology & Exercise Section of the European Association of Preventive Cardiology (EAPC), the European Society of Cardiology (ESC) Working Group on Adult Congenital Heart Disease and the Sports Cardiology, Physical Activity and Prevention W…	Eur Heart J	11	14	41	43	4191-4199	10.1093/eurheartj/ehaa501	population
25	Campbell, A. D. and McIntosh, S. E. and Nyberg, A. and Powell, A. P. and Schoene, R. B. and Hackett, P.	2015	Risk Stratification for Athletes and Adventurers in High-Altitude Environments: Recommendations for Preparticipation Evaluation	Clin J Sport Med	9		25	5	404-11	10.1097/jsm.0000000000000231	duplicate
26	Campbell, A. D. and McIntosh, S. E. and Nyberg, A. and Powell, A. P. and Schoene, R. B. and Hackett, P.	2015	Risk Stratification for Athletes and Adventurers in High-Altitude Environments: Recommendations for Preparticipation Evaluation	Wilderness Environ Med	12		26	4	S30-9	10.1016/j.wem.2015.09.016	setting
27	Chamberlain, R.	2018	The Female Athlete Triad: Recommendations for Management	Am Fam Physician	4	15	97	8	499-502		study type
28	Chang, C. J. and Putukian, M. and Aerni, G. and Diamond, A. B. and Hong, E. S. and Ingram, Y. M. and Reardon, C. L. and Wolanin, A. T.	2020	Mental Health Issues and Psychological Factors in Athletes: Detection, Management, Effect on Performance, and Prevention: American Medical Society for Sports Medicine Position Statement	Clin J Sport Med	3		30	2	e61-e87	10.1097/jsm.0000000000000817	duplicate
29	Chang, C. J. and Putukian, M. and Aerni, G. and Diamond, A. B. and Hong, E. S. and Ingram, Y. M. and Reardon, C. L. and Wolanin, A. T.	2020	American Medical Society for Sports Medicine Position Statement: Mental Health Issues and Psychological Factors in Athletes: Detection, Management, Effect on Performance, and Prevention-Executive Summary	Clin J Sport Med	3		30	2	91-95	10.1097/jsm.0000000000000799	duplicate
30	Cooper, L. and Harper, R. and Wham, G. S., Jr. and Cates, J. and Chafin, S. J., Jr. and Cohen, R. P. and Dompier, T. P. and Huggins, R. A. and Newman, D. and Peterson, B. and McLeod, T. C. V.	2019	Appropriate Medical Care Standards for Organizations Sponsoring Athletic Activity for the Secondary School-Aged Athlete: A Summary Statement	J Athl Train	7		54	7	741-748	10.4085/1062-6050-544-18	intervention
31	Davies, G. A. L. and Wolfe, L. A. and Mottola, M. F. and MacKinnon, C.	2018	No. 129-Exercise in Pregnancy and the Postpartum Period	J Obstet Gynaecol Can	2		40	2	e58-e65	10.1016/j.jogc.2017.11.001	intervention
32	deWeber, K. and Ota, K. S. and Dye, C.	2022	Pre-bout hypertension in the combat sports athlete: clearance recommendations	Phys Sportsmed	1	12			2022-07-01	10.1080/00913847.2022.2025468	population
33	Dhutia, H. and Malhotra, A. and Finocchiaro, G. and Merghani, A. and Papadakis, M. and Naci, H. and Tome, M. and Sharma, S.	2017	Impact of the International Recommendations for Electrocardiographic Interpretation on Cardiovascular ScreeningÂ in Young Athletes	J Am Coll Cardiol	8	8	70	6	805-807	10.1016/j.jacc.2017.06.018	study type
34	Drago, F. and Bloise, R. and Bronzetti, G. and Leoni, L. and Porcedda, G. and Sarubbi, B. and De Filippo, P. and Gulletta, S. and Scaglione, M.	2020	Italian recommendations for the management of pediatric patients under twelve years of age with suspected or manifest Brugada syndrome	Minerva Pediatr	2		72	1	2013-01-01	10.23736/s0026-4946.19.05759-1	population
35	Drezner, J. A.	2020	18 highlights from the International Criteria for ECG interpretation in athletes	Br J Sports Med	2		54	4	197-199	10.1136/bjsports-2019-101537	study type
36	Drezner, J. A. and Ackerman, M. J. and Anderson, J. and Ashley, E. and Asplund, C. A. and Baggish, A. L. and BÃ¶rjesson, M. and Cannon, B. C. and Corrado, D. and DiFiori, J. P. and Fischbach, P. and Froelicher, V. and Harmon, K. G. and Heidbuchel, H. and Marek, J. and Owens, D. S. and Paul, S. and Pelliccia, A. and Prutkin, J. M. and Salerno, J. C. and Schmied, C. M. and Sharma, S. and Stein, R. …	2013	Electrocardiographic interpretation in athletes: the 'Seattle criteria'	Br J Sports Med	2		47	3	122-4	10.1136/bjsports-2012-092067	study type
37	Drezner, J. A. and Heinz, W. M. and Asif, I. M. and Batten, C. G. and Fields, K. B. and Raukar, N. P. and Valentine, V. D. and Walter, K. D.	2020	Cardiopulmonary Considerations for High School Student-Athletes During the COVID-19 Pandemic: NFHS-AMSSM Guidance Statement	Sports Health	9		12	5	459-461	10.1177/1941738120941490	study type
38	Drezner, J. A. and O'Connor, F. G. and Harmon, K. G. and Fields, K. B. and Asplund, C. A. and Asif, I. M. and Price, D. E. and Dimeff, R. J. and Bernhardt, D. T. and Roberts, W. O.	2017	Infographic: AMSSM position statement on cardiovascular preparticipation screening in athletes: Current evidence, knowledge gaps, recommendations and future directions	Br J Sports Med	2		51	3	168	10.1136/bjsports-2016-096946	multiple publication
39	Drezner, J. A. and OÊ¼Connor, F. G. and Harmon, K. G. and Fields, K. B. and Asplund, C. A. and Asif, I. M. and Price, D. E. and Dimeff, R. J. and Bernhardt, D. T. and Roberts, W. O.	2016	AMSSM Position Statement on Cardiovascular Preparticipation Screening in Athletes: Current Evidence, Knowledge Gaps, Recommendations, and Future Directions	Clin J Sport Med	9		26	5	347-61	10.1097/jsm.0000000000000382	duplicate
40	Elliott, P. M. and Anastasakis, A. and Borger, M. A. and Borggrefe, M. and Cecchi, F. and Charron, P. and Hagege, A. A. and Lafont, A. and Limongelli, G. and Mahrholdt, H. and McKenna, W. J. and Mogensen, J. and Nihoyannopoulos, P. and Nistri, S. and Pieper, P. G. and Pieske, B. and Rapezzi, C. and Rutten, F. H. and Tillmanns, C. and Watkins, H.	2014	2014 ESC Guidelines on diagnosis and management of hypertrophic cardiomyopathy: the Task Force for the Diagnosis and Management of Hypertrophic Cardiomyopathy of the European Society of Cardiology (ESC)	Eur Heart J	10	14	35	39	2733-79	10.1093/eurheartj/ehu284	population
41	Erickson, C. C. and Salerno, J. C. and Berger, S. and Campbell, R. and Cannon, B. and Christiansen, J. and Moffatt, K. and Pflaumer, A. and Snyder, C. S. and Srinivasan, C. and Valdes, S. O. and Vetter, V. L. and Zimmerman, F.	2021	Sudden Death in the Young: Information for the Primary Care Provider	Pediatrics	7		148	1		10.1542/peds.2021-052044	population
42	Fritsch, P. and Pozza, R. D. and Ehringer-Schetitska, D. and Jokinen, E. and Herceg, V. and Hidvegi, E. and Oberhoffer, R. and Petropoulos, A.	2017	Cardiovascular pre-participation screening in young athletes: Recommendations of the Association of European Paediatric Cardiology - CORRIGENDUM	Cardiol Young	11		27	9	1661	10.1017/s1047951117001986	multiple publication
43	Fritsch, P. and Pozza, R. D. and Ehringer-Schetitska, D. and Jokinen, E. and Herceg, V. and Hidvegi, E. and Oberhoffer, R. and Petropoulos, A.	2018	Cardiovascular pre-participation screening in young athletes: Recommendations of the Association of European Paediatric Cardiology - CORRIGENDUM	Cardiol Young	4		28	4	620	10.1017/s1047951117002700	multiple publication
44	Hainline, B. and Drezner, J. and Baggish, A. and Harmon, K. G. and Emery, M. S. and Myerburg, R. J. and Sanchez, E. and Molossi, S. and Parsons, J. T. and Thompson, P. D.	2017	Interassociation consensus statement on cardiovascular care of college student-athletes	Br J Sports Med	1		51	2	74-85	10.1136/bjsports-2016-096323	duplicate
45	Hainline, B. and Drezner, J. A. and Baggish, A. and Harmon, K. G. and Emery, M. S. and Myerburg, R. J. and Sanchez, E. and Molossi, S. and Parsons, J. T. and Thompson, P. D.	2016	Interassociation Consensus Statement onÂ Cardiovascular Care of CollegeÂ Student-Athletes	J Am Coll Cardiol	6	28	67	25	2981-95	10.1016/j.jacc.2016.03.527	duplicate
46	Harmon, K. G. and Pottinger, P. S. and Baggish, A. L. and Drezner, J. A. and Luks, A. M. and Thompson, A. A. and Swaminathan, S.	2020	Comorbid Medical Conditions in Young Athletes: Considerations for Preparticipation Guidance During the COVID-19 Pandemic	Sports Health	9		12	5	456-458	10.1177/1941738120939079	study type
47	Herrero-Gonzalez, H. and MartÃ­n-Acero, R. and Del Coso, J. and LalÃ­n-Novoa, C. and Pol, R. and MartÃ­n-Escudero, P. and De la Torre, A. I. and Hughes, C. and Mohr, M. and Biosca, F. and Ramos, R.	2020	Position statement of the Royal Spanish Football Federation for the resumption of football activities after the COVID-19 pandemic (June 2020)	Br J Sports Med	10		54	19	1133-1134	10.1136/bjsports-2020-102640	study type
48	Jonvik, K. L. and Torstveit, M. K. and Sundgot-Borgen, J. and Mathisen, T. F.	2022	Do we need to change the guideline values for determining low bone mineral density in athletes?	J Appl Physiol (1985)	5	1	132	5	1320-1322	10.1152/japplphysiol.00851.2021	study type
49	Joy, E. and De Souza, M. J. and Nattiv, A. and Misra, M. and Williams, N. I. and Mallinson, R. J. and Gibbs, J. C. and Olmsted, M. and Goolsby, M. and Matheson, G. and Barrack, M. and Burke, L. and Drinkwater, B. and Lebrun, C. and Loucks, A. B. and Mountjoy, M. and Nichols, J. and Borgen, J. S.	2014	2014 female athlete triad coalition consensus statement on treatment and return to play of the female athlete triad	Curr Sports Med Rep	7		13	4	219-32	10.1249/jsr.0000000000000077	duplicate
50	Joy, E. A. and Nattiv, A.	2017	Clearance and Return to Play for the Female Athlete Triad: Clinical Guidelines, Clinical Judgment, and Evolving Evidence	Curr Sports Med Rep	11		16	6	382-385	10.1249/jsr.0000000000000423	study type
51	Koehle, M. S. and Cheng, I. and Sporer, B.	2014	Canadian Academy of Sport and Exercise Medicine position statement: athletes at high altitude	Clin J Sport Med	3		24	2	120-7	10.1097/jsm.0000000000000024	intervention
52	KrÃ¼ll, M. and Lock, J. and Brechtel, L.	2012	[Medical checkup guidelines for your sportive comeback]	MMW Fortschr Med	7	26	154	13	52-3, 55-6	10.1007/s15006-012-0929-y	study type
53	Kumar, S. and Kalman, J. M. and La Gerche, A.	2017	New International Guidelines for the Interpretation of the Electrocardiograph in Athletes: a "Traffic Light" Tool for Maximising Diagnostic Specificity	Heart Lung Circ	11		26	11	1119-1122	10.1016/j.hlc.2017.09.001	study type
54	Lampert, R. and Zipes, D. P.	2018	Updated Recommendations for Athletes with Heart Disease	Annu Rev Med	1	29	69		177-189	10.1146/annurev-med-041316-090402	study type
55	Leischik, R.	2014	[Sudden cardiac death in young athletes. New screening recommendations]	MMW Fortschr Med	7	24	156	13	44-6		study type
56	MacDonald, J. and Schaefer, M. and Stumph, J.	2021	The Preparticipation Physical Evaluation	Am Fam Physician	5	1	103	9	539-546		multiple publication
57	Maiorana, A. J. and Williams, A. D. and Askew, C. D. and Levinger, I. and Coombes, J. and Vicenzino, B. and Davison, K. and Smart, N. A. and Selig, S. E.	2018	Exercise Professionals with Advanced Clinical Training Should be Afforded Greater Responsibility in Pre-Participation Exercise Screening: A New Collaborative Model between Exercise Professionals and Physicians	Sports Med	6		48	6	1293-1302		study type
58	Maron, B. J. and Levine, B. D. and Washington, R. L. and Baggish, A. L. and Kovacs, R. J. and Maron, M. S.	2015	Eligibility and Disqualification Recommendations for Competitive Athletes With Cardiovascular Abnormalities: Task Force 2: Preparticipation Screening for Cardiovascular Disease in Competitive Athletes: A Scientific Statement From the American Heart Association and American College of Cardiology	J Am Coll Cardiol	12	1	66	21	2356-2361	10.1016/j.jacc.2015.09.034	duplicate
59	Maron, B. J. and Zipes, D. P. and Kovacs, R. J.	2015	Eligibility and Disqualification Recommendations for Competitive Athletes With Cardiovascular Abnormalities: Preamble, Principles, and General Considerations: A Scientific Statement From the American Heart Association and American College of Cardiology	J Am Coll Cardiol	12	1	66	21	2343-2349	10.1016/j.jacc.2015.09.032	duplicate
60	McGrew, C. and MacCallum, D. S. and Narducci, D. and Nuti, R. and Calabrese, L. and Dimeff, R. and Paul, S. and Poddar, S. K. and Rao, A. and McKeag, D.	2020	AMSSM Position Statement Update: Blood-Borne Pathogens in the Context of Sports Participation	Clin J Sport Med	7		30	4	283-290	10.1097/jsm.0000000000000738	intervention
61	Meeusen, R. and Duclos, M. and Foster, C. and Fry, A. and Gleeson, M. and Nieman, D. and Raglin, J. and Rietjens, G. and Steinacker, J. and Urhausen, A.	2013	Prevention, diagnosis, and treatment of the overtraining syndrome: joint consensus statement of the European College of Sport Science and the American College of Sports Medicine	Med Sci Sports Exerc	1		45	1	186-205	10.1249/MSS.0b013e318279a10a	intervention
62	Mehl, J. and Diermeier, T. and Herbst, E. and Imhoff, A. B. and Stoffels, T. and Zantop, T. and Petersen, W. and Achtnich, A.	2018	Evidence-based concepts for prevention of knee and ACL injuries. 2017 guidelines of the ligament committee of the German Knee Society (DKG)	Arch Orthop Trauma Surg	1		138	1	51-61	10.1007/s00402-017-2809-5	intervention
63	Miller, S. M. and Peterson, A. R.	2019	The Sports Preparticipation Evaluation	Pediatr Rev	3		40	3	108-128	10.1542/pir.2016-0216	study type
64	Mirabelli, M. H. and Devine, M. J. and Singh, J. and Mendoza, M.	2015	The Preparticipation Sports Evaluation	Am Fam Physician	9	1	92	5	371-6		study type
65	Mont, L. and Pelliccia, A. and Sharma, S. and Biffi, A. and Borjesson, M. and Terradellas, J. B. and CarrÃ©, F. and Guasch, E. and Heidbuchel, H. and Gerche, A. and Lampert, R. and McKenna, W. and Papadakis, M. and Priori, S. G. and Scanavacca, M. and Thompson, P. and Sticherling, C. and Viskin, S. and Wilson, M. and Corrado, D. and Lip, G. Y. and Gorenek, B. and Lundqvist, C. B. and Merkely, B. …	2017	Pre-participation cardiovascular evaluation for athletic participants to prevent sudden death: Position paper from the EHRA and the EACPR, branches of the ESC. Endorsed by APHRS, HRS, and SOLAECE	Europace	1		19	1	139-163	10.1093/europace/euw243	duplicate
66	Mottola, M. F. and Davenport, M. H. and Ruchat, S. M. and Davies, G. A. and Poitras, V. and Gray, C. and Jaramillo Garcia, A. and Barrowman, N. and Adamo, K. B. and Duggan, M. and Barakat, R. and Chilibeck, P. and Fleming, K. and Forte, M. and Korolnek, J. and Nagpal, T. and Slater, L. and Stirling, D. and Zehr, L.	2018	No. 367-2019 Canadian Guideline for Physical Activity throughout Pregnancy	J Obstet Gynaecol Can	11		40	11	1528-1537	10.1016/j.jogc.2018.07.001	intervention
67	Niebauer, J. and BÃ¶rjesson, M. and Carre, F. and Caselli, S. and Palatini, P. and Quattrini, F. and Serratosa, L. and Adami, P. E. and Biffi, A. and Pressler, A. and Schmied, C. and van Buuren, F. and Panhuyzen-Goedkoop, N. and Solberg, E. and Halle, M. and La Gerche, A. and Papadakis, M. and Sharma, S. and Pelliccia, A.	2018	Recommendations for participation in competitive sports of athletes with arterial hypertension: a position statement from the sports cardiology section of the European Association of Preventive Cardiology (EAPC)	Eur Heart J	10	21	39	40	3664-3671	10.1093/eurheartj/ehy511	population
68	O'Reilly, D. and Enos, L. B. and Hedlund, L. and Hood, K. and Pruett, A. K. and Rosenbaum, D. and Bushardt, R. L.	2012	Prescreening of adolescent athletes: how much evaluation is enough?	Jaapa	11		25	11	54-9	10.1097/01720610-201211000-00010	study type
69	Ommen, S. R. and Mital, S. and Burke, M. A. and Day, S. M. and Deswal, A. and Elliott, P. and Evanovich, L. L. and Hung, J. and Joglar, J. A. and Kantor, P. and Kimmelstiel, C. and Kittleson, M. and Link, M. S. and Maron, M. S. and Martinez, M. W. and Miyake, C. Y. and Schaff, H. V. and Semsarian, C. and Sorajja, P.	2020	2020 AHA/ACC Guideline for the Diagnosis and Treatment of Patients With Hypertrophic Cardiomyopathy: Executive Summary: A Report of the American College of Cardiology/American Heart Association Joint Committee on Clinical Practice Guidelines	J Am Coll Cardiol	12	22	76	25	3022-3055	10.1016/j.jacc.2020.08.044	duplicate
70	Ommen, S. R. and Mital, S. and Burke, M. A. and Day, S. M. and Deswal, A. and Elliott, P. and Evanovich, L. L. and Hung, J. and Joglar, J. A. and Kantor, P. and Kimmelstiel, C. and Kittleson, M. and Link, M. S. and Maron, M. S. and Martinez, M. W. and Miyake, C. Y. and Schaff, H. V. and Semsarian, C. and Sorajja, P.	2020	2020 AHA/ACC Guideline for the Diagnosis and Treatment of Patients With Hypertrophic Cardiomyopathy: A Report of the American College of Cardiology/American Heart Association Joint Committee on Clinical Practice Guidelines	J Am Coll Cardiol	12	22	76	25	e159-e240	10.1016/j.jacc.2020.08.045	duplicate
71	Ommen, S. R. and Mital, S. and Burke, M. A. and Day, S. M. and Deswal, A. and Elliott, P. and Evanovich, L. L. and Hung, J. and Joglar, J. A. and Kantor, P. and Kimmelstiel, C. and Kittleson, M. and Link, M. S. and Maron, M. S. and Martinez, M. W. and Miyake, C. Y. and Schaff, H. V. and Semsarian, C. and Sorajja, P.	2020	2020 AHA/ACC Guideline for the Diagnosis and Treatment of Patients With Hypertrophic Cardiomyopathy: Executive Summary: A Report of the American College of Cardiology/American Heart Association Joint Committee on Clinical Practice Guidelines	Circulation	12	22	142	25	e533-e557	10.1161/cir.0000000000000938	multiple publication
72	Ommen, S. R. and Mital, S. and Burke, M. A. and Day, S. M. and Deswal, A. and Elliott, P. and Evanovich, L. L. and Hung, J. and Joglar, J. A. and Kantor, P. and Kimmelstiel, C. and Kittleson, M. and Link, M. S. and Maron, M. S. and Martinez, M. W. and Miyake, C. Y. and Schaff, H. V. and Semsarian, C. and Sorajja, P.	2020	2020 AHA/ACC Guideline for the Diagnosis and Treatment of Patients With Hypertrophic Cardiomyopathy: A Report of the American College of Cardiology/American Heart Association Joint Committee on Clinical Practice Guidelines	Circulation	12	22	142	25	e558-e631	10.1161/cir.0000000000000937	population
73	Orchard, J. J. and Orchard, J. W. and La Gerche, A. and Semsarian, C.	2020	Cardiac screening of athletes: consensus needed for clinicians on indications for follow-up echocardiography testing	Br J Sports Med	8		54	15	936-938	10.1136/bjsports-2019-101916	study type
74	Parsons, J. T. and Anderson, S. A. and Casa, D. J. and Hainline, B.	2019	Preventing Catastrophic Injury and Death in Collegiate Athletes: Interassociation Recommendations Endorsed by 13 Medical and Sports Medicine Organisations	J Athl Train	8		54	8	843-851	10.4085/1062-6050-54.085	intervention
75	Parsons, J. T. and Anderson, S. A. and Casa, D. J. and Hainline, B.	2020	Preventing catastrophic injury and death in collegiate athletes: interassociation recommendations endorsed by 13 medical and sports medicine organisations	Br J Sports Med	2		54	4	208-215	10.1136/bjsports-2019-101090	duplicate
76	Pelliccia, A. and Solberg, E. E. and Papadakis, M. and Adami, P. E. and Biffi, A. and Caselli, S. and La Gerche, A. and Niebauer, J. and Pressler, A. and Schmied, C. M. and Serratosa, L. and Halle, M. and Van Buuren, F. and Borjesson, M. and CarrÃ¨, F. and Panhuyzen-Goedkoop, N. M. and Heidbuchel, H. and Olivotto, I. and Corrado, D. and Sinagra, G. and Sharma, S.	2019	Recommendations for participation in competitive and leisure time sport in athletes with cardiomyopathies, myocarditis, and pericarditis: position statement of the Sport Cardiology Section of the European Association of Preventive Cardiology (EAPC)	Eur Heart J	1	1	40	1	19-33	10.1093/eurheartj/ehy730	population
77	Phelan, D. and Kim, J. H. and Elliott, M. D. and Wasfy, M. M. and Cremer, P. and Johri, A. M. and Emery, M. S. and Sengupta, P. P. and Sharma, S. and Martinez, M. W. and La Gerche, A.	2020	Screening of Potential Cardiac Involvement in Competitive Athletes Recovering From COVID-19: An Expert Consensus Statement	JACC Cardiovasc Imaging	12		13	12	2635-2652	10.1016/j.jcmg.2020.10.005	setting
78	Priori, S. G. and BlomstrÃ¶m-Lundqvist, C. and Mazzanti, A. and Blom, N. and Borggrefe, M. and Camm, J. and Elliott, P. M. and Fitzsimons, D. and Hatala, R. and Hindricks, G. and Kirchhof, P. and Kjeldsen, K. and Kuck, K. H. and Hern and ez-Madrid, A. and Nikolaou, N. and NorekvÃ¥l, T. M. and Spaulding, C. and Van Veldhuisen, D. J.	2015	2015 ESC Guidelines for the management of patients with ventricular arrhythmias and the prevention of sudden cardiac death: The Task Force for the Management of Patients with Ventricular Arrhythmias and the Prevention of Sudden Cardiac Death of the European Society of Cardiology (ESC). Endorsed by: Association for European Paediatric and Congenital Cardiology (AEPC)	Eur Heart J	11	1	36	41	2793-2867	10.1093/eurheartj/ehv316	study type
79	Riebe, D. and Franklin, B. A. and Thompson, P. D. and Garber, C. E. and Whitfield, G. P. and Magal, M. and Pescatello, L. S.	2015	Updating ACSM's Recommendations for Exercise Preparticipation Health Screening	Med Sci Sports Exerc	11		47	11	2473-9	10.1249/mss.0000000000000664	study type
80	Roberts, W. O. and LÃ¶llgen, H. and Matheson, G. O. and Royalty, A. B. and Meeuwisse, W. H. and Levine, B. and Hutchinson, M. R. and Coleman, N. and Benjamin, H. J. and Spataro, A. and Debruyne, A. and Bachl, N. and Pigozzi, F.	2014	Advancing the preparticipation physical evaluation: an ACSM and FIMS joint consensus statement	Clin J Sport Med	11		24	6	442-7	10.1097/jsm.0000000000000168	outcome
81	Roberts, W. O. and LÃ¶llgen, H. and Matheson, G. O. and Royalty, A. B. and Meeuwisse, W. H. and Levine, B. and Hutchinson, M. R. and Coleman, N. and Benjamin, H. J. and Spataro, A. and Debruyne, A. and Bachl, N. and Pigozzi, F.	2014	Advancing the preparticipation physical evaluation (PPE): an ACSM and FIMS joint consensus statement	Curr Sports Med Rep	11		13	6	395-401	10.1249/jsr.0000000000000100	duplicate
82	Semsarian, C. and Sweeting, J. and Ackerman, M. J.	2015	Sudden cardiac death in athletes	Br J Sports Med	8		49	15	1017-23	10.1136/bjsports-2015-h1218rep	study type
83	Sharma, S. and Drezner, J. A. and Baggish, A. and Papadakis, M. and Wilson, M. G. and Prutkin, J. M. and La Gerche, A. and Ackerman, M. J. and Borjesson, M. and Salerno, J. C. and Asif, I. M. and Owens, D. S. and Chung, E. H. and Emery, M. S. and Froelicher, V. F. and Heidbuchel, H. and Adamuz, C. and Asplund, C. A. and Cohen, G. and Harmon, K. G. and Marek, J. C. and Molossi, S. and Niebauer, J.…	2017	International Recommendations for Electrocardiographic Interpretation inÂ Athletes	J Am Coll Cardiol	2	28	69	8	1057-1075	10.1016/j.jacc.2017.01.015	duplicate
84	Sharma, S. and Drezner, J. A. and Baggish, A. and Papadakis, M. and Wilson, M. G. and Prutkin, J. M. and La Gerche, A. and Ackerman, M. J. and Borjesson, M. and Salerno, J. C. and Asif, I. M. and Owens, D. S. and Chung, E. H. and Emery, M. S. and Froelicher, V. F. and Heidbuchel, H. and Adamuz, C. and Asplund, C. A. and Cohen, G. and Harmon, K. G. and Marek, J. C. and Molossi, S. and Niebauer, J.…	2018	International recommendations for electrocardiographic interpretation in athletes	Eur Heart J	4	21	39	16	1466-1480	10.1093/eurheartj/ehw631	multiple publication
85	Snyders, C. and Pyne, D. B. and Sewry, N. and Hull, J. H. and Kaulback, K. and Schwellnus, M.	2022	Acute respiratory illness and return to sport: a systematic review and meta-analysis by a subgroup of the IOC consensus on 'acute respiratory illness in the athlete'	Br J Sports Med	2		56	4	223-231	10.1136/bjsports-2021-104719	study type
86	Tayrose, G. A. and Beutel, B. G. and Cardone, D. A. and Sherman, O. H.	2015	The Masters Athlete: A Review of Current Exercise and Treatment Recommendations	Sports Health	5		7	3	270-6	10.1177/1941738114548999	study type
87	Thompson, P. D. and Arena, R. and Riebe, D. and Pescatello, L. S.	2013	ACSM's new preparticipation health screening recommendations from ACSM's guidelines for exercise testing and prescription, ninth edition	Curr Sports Med Rep	7		12	4	215-7	10.1249/JSR.0b013e31829a68cf	study type
88	Thompson, P. D. and Baggish, A. L. and Franklin, B. and Jaworski, C. and Riebe, D.	2020	American College of Sports Medicine Expert Consensus Statement to Update Recommendations for Screening, Staffing, and Emergency Policies to Prevent Cardiovascular Events at Health Fitness Facilities	Curr Sports Med Rep	6		19	6	223-231	10.1249/jsr.0000000000000721	intervention
89	Thompson, P. D. and Myerburg, R. J. and Levine, B. D. and Udelson, J. E. and Kovacs, R. J.	2015	Eligibility and Disqualification Recommendations for Competitive Athletes With Cardiovascular Abnormalities: Task Force 8: Coronary Artery Disease: A Scientific Statement from the American Heart Association and American College of Cardiology	J Am Coll Cardiol	12	1	66	21	2406-2411	10.1016/j.jacc.2015.09.040	population
90	Vetter, V. L.	2015	Best practices for ECG screening in children	J Electrocardiol	5		48	3	316-23	10.1016/j.jelectrocard.2015.03.004	study type
91	Vetter, V. L. and Dugan, N. P.	2013	A discussion of electrocardiographic screening and sudden cardiac death prevention: evidence and consensus	Curr Opin Cardiol	3		28	2	139-51	10.1097/HCO.0b013e32835dd0fe	study type
92	Wang, L. and Yeo, T. J. and Tan, B. and Destrube, B. and Tong, K. L. and Tan, S. Y. and Chan, G. and Huang, Z. and Tan, F. and Wang, Y. C. and Lee, J. Y. and Fung, E. and Mak, G. Y. K. and So, R. and Wanlapakorn, C. and Ambari, A. M. and Cuenza, L. and Koh, C. H. and Tan, J. W. C.	2021	Asian Pacific Society of Cardiology Consensus Recommendations for Pre-participation Screening in Young Competitive Athletes	Eur Cardiol	2		16		e44		setting
93	Wells, K. R. and Jeacocke, N. A. and Appaneal, R. and Smith, H. D. and Vlahovich, N. and Burke, L. M. and Hughes, D.	2020	The Australian Institute of Sport (AIS) and National Eating Disorders Collaboration (NEDC) position statement on disordered eating in high performance sport	Br J Sports Med	11		54	21	1247-1258	10.1136/bjsports-2019-101813	intervention
94	Wilson, F. and Thornton, J. S. and Wilkie, K. and Hartvigsen, J. and Vinther, A. and Ackerman, K. E. and Caneiro, J. P. and Trease, L. and Nugent, F. and Gissane, C. and McDonnell, S. J. and McGregor, A. and Newl and s, C. and Ardern, C. L.	2021	2021 consensus statement for preventing and managing low back pain in elite and subelite adult rowers	Br J Sports Med	8		55	16	893-899	10.1136/bjsports-2020-103385	intervention
95	Wilson, M. G. and Hull, J. H. and Rogers, J. and Pollock, N. and Dodd, M. and Haines, J. and Harris, S. and Loosemore, M. and Malhotra, A. and Pieles, G. and Shah, A. and Taylor, L. and Vyas, A. and Haddad, F. S. and Sharma, S.	2020	Cardiorespiratory considerations for return-to-play in elite athletes after COVID-19 infection: a practical guide for sport and exercise medicine physicians	Br J Sports Med	10		54	19	1157-1161	10.1136/bjsports-2020-102710	setting
										population	11
										intervention	14
										comparison	0
										outcome	2
										study design	35
										setting	4
										language	0
										duplicate	19
										multiple publication	10
										Sum	95

## Sheet: other databases&organizations
Nr.	title	source	main exclusion reason
7	Clinical Recommendations for Cardiopulmonary Exercise Testing Data Assessment in Specific Patient populations	TRIP	population
12	Komplementärmedizin in der Behandlung von onkologischen PatientInnen: S3-LL (Leitlinienprogramm Onkologie von AWMF, DKG und DKH)	GIN	intervention
14	Bewegungsförderung und Bewegungstherapie in der pädiatrischen Onkologie. S2k-LL (GPOH)	GIN	intervention
15	Diet, Physical Activity, and Weight Management During Cancer Treatment	GIN	population
22	PAR-Q+ | Official Download: The official PAR-Q aka Physical Activity Readiness Questionnaire	ACSM	study type
23	ACSM's Metabolic Calculations Handbook	ACSM	study type
24	Cardiopulmonary Exercise Testing in Children and Adolescents	ACSM	study type
25	ACSM's Exercise Management for Persons With Chronic Diseases and Disabilities, 4th Edition	ACSM	intervention
26	Preventing Sudden Death in Sport & Physical Activity, 2nd Edition	ACSM	study type
33	ACSM's Guide to Exercise and Cancer Survivorship	ACSM	study type
35	ACSM’s Exercise Testing and Prescription	ACSM	study type
43	ACSM’s Body Composition Assessment	ACSM	study type
55	ATHLETES AT HIGH ALTITUDE (2014)	CASEM	duplicate
58	EIGHT TESTS AND TREATMENTS TO QUESTION IN PEDIATRIC SPORT AND EXERCISE MEDICINE	CASEM	study type
59	FIVE THINGS PHYSICIANS AND PATIENTS SHOULD QUESTION IN SPORT AND EXERCISE MEDICINE (JANUARY 2017)	CASEM	study type
62	ECG Interpretation in Athletes: New Online Training Modules (2019)	CASEM	study type
65	2019 CANADIAN GUIDELINE FOR PHYSICAL ACTIVITY THROUGHOUT PREGNANCY	CASEM/BASEM	duplicate
95	ECG Interpretation in Athletes Module by BJSM	CASEM	study type
96	Module on interpreting Athlete ECGs by the University of Washington / Australasian College of Sport and Exercise Physicians	CASEM	study type
98	Life in the Fast Lane – Comprehensive overview of ECGs and cardiac diagnoses	CASEM	study type
99	Recommendation for Participation in Leisure Time/Competitive Sports in patients with CAD (European Association of Preventive Cardiology)	CASEM	population
100	AAP PPE forms (American Academy of Pediatrics) – forms for history, physical, and special olympics; also has textbook available for purchase	CASEM	study type
101	AHA 14-Element Recommendations for Preparticipation Cardiovascular Screening of Competitive Athletes	CASEM	study type
102	SportsCardiologyBC Cardiovascular Screening Questionnaire – Supplemental Table S2	CASEM	study type
108	CASEM Athletes with a Disability Handbook (2009)	CASEM	study type
112	COVID-19 Return to High Performance Sport Framework	CASEM	intervention
113	Return to Competition Assessment Tool (R-CAT III)​	CASEM	study type
114	COVID-19 Risk Assessment for Sport – Appendix A	CASEM	study type
127	Health Conditions & Screening	SMA	study type
129	Infectious Diseases	SMA	intervention
133	Pre-Exercise Screening System for Young People	SMA	study type
140	8. Canadian adult obesity clinical practice guidelines: physical activity in obesity management	CPG Infobase	intervention
148	16. 2019 Canadian guideline for physical activity throughout pregnancy	CPG Infobase	multiple publication
216	Ask ECRI: Routine Sports Exams and Other Health Exams during COVID-19	ECRI	study type
313	Lower Limb Amputation	VA DoD	intervention
315	The Management of Upper Limb Amputation Rehabilitation (ULA)	VA DoD	intervention
316	Pregnancy ***	VA DoD	intervention
317	The Stanford Hall consensus statement for post-COVID-19 rehabilitation	BASEM	population
318	Coronavirus (COVID-19) guidance on phased return of sport and recreation	BASEM	intervention
321	Mental health in elite athletes: International Olympic Committee consensus statement	BASEM	intervention
328	Female Athlete Hormone Health 2022 - NICE Guideline Update	BASEM	study type
330	Recommendations for return to sport during the SARS-CoV-2 pandemic	EFSMA	study type
331	ECG - Checklists for Sports Cardiology Evaluation - Prof. Lollgen - Portorose, 3-5 October 2019	EFSMA	study type
337	The ABC of Physical Activity for Health: A consensus statement from the British Association of Sport and Exercise Sciences	EFSMA	intervention
370	Routine ECG Screening of Young Athletes Can This Strategy Ever Be Cost Effective?	EFSMA	study type
372	Cost Implications of Using Different ECG Criteria for Screening Young Athletes in the United Kingdom	EFSMA	study type
373	Preparticipation Cardiovascular Screening – Finding the Middle Ground	EFSMA	study type
378	Exercise Testing: Who, When, and Why?	EFSMA	study type
379	The effectiveness of screening history, physical exam, and ECG to detect potentially lethal cardiac disorders in athletes: A systematic review/meta-analysis	EFSMA	study type
382	Consensus recommendations on training and competing in the heat.	EFSMA	intervention
385	International Olympic Committee consensus statement on youth athletic development	EFSMA	intervention
386	Youth athletic development: aiming high while keeping it healthy, balanced and fun!	EFSMA	study type
		population	4
		intervention	14
		comparison	0
		outcome	0
		study type	31
		setting	0
		language	0
		duplicate	2
		multiple publication	1
		Sum	52

## Sheet: citation screening
No	authors	title	year	journal	issn	volume	issue	pages	doi	main exclusion reason
1		The team physician and the return-to-play decision: A consensus statement - 2012 update	2012	Medicine and Science in Sports and Exercise	01959131 (ISSN)	44	12	2446-2448	10.1249/MSS.0b013e3182750534	intervention
2			2012	Sports Medicine Advisory Committee. Heat Acclimatization and Heat Illness Prevention Position Statement						intervention
3		Selected issues for nutrition and the athlete: a team physician consensus statement	2013	Medicine and science in sports and exercise	15300315 (ISSN)	45	12	2378-2386		intervention
4		Return to health and performance following COVID-19 infection	2020							duplicate
6		NFHS SMAC Releases Statement on Preparticipation Physical Evaluations	2020							study type
7		EFSMA Pre-Participation Evaluation (PPE) Forms	2021							study type
8	Ackl and , T. R. and Lohman, T. G. and Sundgot-Borgen, J. and Maughan, R. J. and Meyer, N. L. and Stewart, A. D. and Mller, W.	Current status of body composition assessment in sport: Review and position statement on behalf of the Ad Hoc research working group on body composition health and performance, under the auspices of the I.O.C. medical commission	2012	Sports Medicine	01121642 (ISSN)	42	3	227-249	10.2165/11597140-000000000-00000	intervention
9	Baggish, A. and Drezner, J. A. and Kim, J. and Martinez, M. and Prutkin, J. M.	Resurgence of sport in the wake of COVID-19: Cardiac considerations in competitive athletes	2020	British Journal of Sports Medicine	03063674 (ISSN)	54	19	1130-1131	10.1136/bjsports-2020-102516	study type
10	BÃ¸, K. and Artal, R. and Barakat, R. and Brown, W. and Davies, G. A. L. and Dooley, M. and Evenson, K. R. and Haakstad, L. A. H. and Henriksson-Larsen, K. and Kayser, B. and Kinnunen, T. I. and Mottola, M. F. and Nygaard, I. and Van Poppel, M. and Stuge, B. and Khan, K. M.	Exercise and pregnancy in recreational and elite athletes: 2016 evidence summary from the IOC expert group meeting, Lausanne. Part 1-exercise in women planning pregnancy and those who are pregnant	2016	British Journal of Sports Medicine	03063674 (ISSN)	50	10	571-589	10.1136/bjsports-2016-096218	duplicate
11	BÃ¸, K. and Artal, R. and Barakat, R. and Brown, W. and Dooley, M. and Evenson, K. R. and Haakstad, L. A. H. and Larsen, K. and Kayser, B. and Kinnunen, T. I. and Mottola, M. F. and Nygaard, I. and Van Poppel, M. and Stuge, B. and Davies, G. A. L. and Commission, I. O. C. Medical	Exercise and pregnancy in recreational and elite athletes: 2016 evidence summary from the IOC expert group meeting, Lausanne. Part 2 - The effect of exercise on the fetus, labour and birth	2016	British Journal of Sports Medicine	03063674 (ISSN)	50	21	1297-1305	10.1136/bjsports-2016-096810	duplicate
12	BÃ¸, K. and Artal, R. and Barakat, R. and Brown, W. J. and Davies, G. A. L. and Dooley, M. and Evenson, K. R. and Haakstad, L. A. H. and Kayser, B. and Kinnunen, T. I. and LarsÃ©n, K. and Mottola, M. F. and Nygaard, I. and Van Poppel, M. and Stuge, B. and Khan, K. M.	Exercise and pregnancy in recreational and elite athletes: 2016/17 evidence summary from the IOC Expert Group Meeting, Lausanne. Part 3 - Exercise in the postpartum period	2017	British Journal of Sports Medicine	03063674 (ISSN)	51	21	1516-1525	10.1136/bjsports-2017-097964	duplicate
13	Borjesson, M. and Dellborg, M. and Niebauer, J. and LaGerche, A. and Schmied, C. and Solberg, E. E. and Halle, M. and Adami, E. and Biffi, A. and CarrÃ©, F. and Caselli, S. and Papadakis, M. and Pressler, A. and Rasmusen, H. and Serratosa, L. and Sharma, S. and Van Buuren, F. and Pelliccia, A.	Recommendations for participation in leisure time or competitive sports in athletes-patients with coronary artery disease: A position statement from the Sports Cardiology Section of the European Association of Preventive Cardiology (EAPC)	2019	European Heart Journal	0195668X (ISSN)	40	1	13-18	10.1093/eurheartj/ehy408	intervention
14	Burnsed, B.	New Guidelines Aim to Improve Student-Athlete Safety	2014							study type
15	Calore, C. and Melacini, P. and Pelliccia, A. and Cianfrocca, C. and Schiavon, M. and Di Paolo, F. M. and Bovolato, F. and Quattrini, F. M. and Basso, C. and Thiene, G. and Iliceto, S. and Corrado, D.	Prevalence and clinical meaning of isolated increase of QRS voltages in hypertrophic cardiomyopathy versus athlete's heart: Relevance to athletic screening	2013	International Journal of Cardiology	01675273 (ISSN)	168	4	4494-4497	10.1016/j.ijcard.2013.06.123	study type
16	Casa, D. J. and Almquist, J. and Anderson, S. A. and Baker, L. and Bergeron, M. F. and Biagioli, B. and Boden, B. and Brenner, J. S. and Carroll, M. and Colgate, B. and Cooper, L. and Courson, R. and Csillan, D. and De Martini, J. K. and Drezner, J. A. and Erickson, T. and Ferrara, M. S. and Fleck, S. J. and Franks, R. and Guskiewicz, K. M. and Holcomb, W. R. and Huggins, R. A. and Lopez, R. M. a…	The inter-association task force for preventing sudden death in secondary school athletics programs: Best-practices recommendations	2013	Journal of Athletic Training	10626050 (ISSN)	48	4	546-553	10.4085/1062-6050-48.4.12	duplicate
18	Caselli, S. and Pelliccia, A.	The electrocardiogram and the phenotypic expression of hypertrophic cardiomyopathy	2019	European Heart Journal	0195668X (ISSN)	40	12	982-985	10.1093/eurheartj/ehy403	study type
19	Chung, E. H.	Brugada ECG patterns in athletes	2015	Journal of Electrocardiology	00220736 (ISSN)	48	4	539-543	10.1016/j.jelectrocard.2015.05.001	setting
20	Coelho, G. M. and Gomes, A. I. and Ribeiro, B. G. and Soares Ede, A.	Prevention of eating disorders in female athletes	2014	Open Access J Sports Med		5	5	105-113		study type
21	Corrado, D. and Basso, C. and Thiene, G.	Pros and cons of screening for sudden cardiac death in sports	2013	Heart	13556037 (ISSN)	99	18	1365-1373	10.1136/heartjnl-2012-302160	study type
22	Corrado, D. and Calore, C. and Zorzi, A. and Migliore, F.	Improving the interpretation of the athlete's electrocardiogram	2013	European Heart Journal	0195668X (ISSN)	34	47	3606-3609	10.1093/eurheartj/eht458	study type
23	De Souza, M. J. and Nattiv, A. and Joy, E. and Misra, M. and Williams, N. I. and Mallinson, R. J. and Gibbs, J. C. and Olmsted, M. and Goolsby, M. and Matheson, G.	2014 female athlete triad coalition consensus statement on treatment and return to play of the female athlete triad: 1st international conference held in San Francisco, CA, May 2012, and 2nd international conference held in Indianapolis, IN, May 2013	2014	Clinical Journal of Sport Medicine	1050642X (ISSN)	24	2	96-119	10.1097/JSM.0000000000000085	duplicate
24	Drezner, J. A.	Standardised criteria for ECG interpretation in athletes: A practical tool	2012	British Journal of Sports Medicine	03063674 (ISSN)	46		i6-i8	10.1136/bjsports-2012-091703	study type
25	Drezner, J. A. and Ackerman, M. J. and Anderson, J. and Ashley, E. and Asplund, C. A. and Baggish, A. L. and BÃ¶rjesson, M. and Cannon, B. C. and Corrado, D. and DiFiori, J. P. and Fischbach, P. and Froelicher, V. and Harmon, K. G. and Heidbuchel, H. and Marek, J. and Owens, D. S. and Paul, S. and Pellicci, A. and Prutkin, J. M. and Salerno, J. C. and Schmied, C. M. and Sharma, S. and Stein, R. a…	Electrocardiographic interpretation in athletes: The 'Seattle Criteria'	2013	British Journal of Sports Medicine	03063674 (ISSN)	47	3	122-124	10.1136/bjsports-2012-092067	duplicate
26	Drezner, J. A. and Ackerman, M. J. and Cannon, B. C. and Corrado, D. and Heidbuchel, H. and Prutkin, J. M. and Salerno, J. C. and Anderson, J. and Ashley, E. and Asplund, C. A. and Baggish, A. L. and BÃ¶rjesson, M. and DiFiori, J. P. and Fischbach, P. and Froelicher, V. and Harmon, K. G. and Marek, J. and Owens, D. S. and Paul, S. and Pelliccia, A. and Schmied, C. M. and Sharma, S. and Stein, R. …	Abnormal electrocardiographic findings in athletes: Recognising changes suggestive of primary electrical disease	2013	British Journal of Sports Medicine	03063674 (ISSN)	47	3	153-167	10.1136/bjsports-2012-092070	study type
27	Drezner, J. A. and Ashley, E. and Baggish, A. L. and BÃ¶rjesson, M. and Corrado, D. and Owens, D. S. and Patel, A. and Pelliccia, A. and Vetter, V. L. and Ackerman, M. J. and Anderson, J. and Asplund, C. A. and Cannon, B. C. and DiFiori, J. and Fischbach, P. and Froelicher, V. and Harmon, K. G. and Heidbuchel, H. and Marek, J. and Paul, S. and Prutkin, J. M. and Salerno, J. C. and Schmied, C. M. …	Abnormal electrocardiographic findings in athletes: Recognising changes suggestive of cardiomyopathy	2013	British Journal of Sports Medicine	03063674 (ISSN)	47	3	137-152	10.1136/bjsports-2012-092069	study type
28	Drezner, J. A. and Fischbach, P. and Froelicher, V. and Marek, J. and Pelliccia, A. and Prutkin, J. M. and Schmied, C. M. and Sharma, S. and Wilson, M. G. and Ackerman, M. J. and Anderson, J. and Ashley, E. and Asplund, C. A. and Baggish, A. L. and BÃ¶rjesson, M. and Cannon, B. C. and Corrado, D. and DiFiori, J. P. and Harmon, K. G. and Heidbuchel, H. and Owens, D. S. and Paul, S. and Salerno, J.…	Normal electrocardiographic findings: Recognising physiological adaptations in athletes	2013	British Journal of Sports Medicine	03063674 (ISSN)	47	3	125-136	10.1136/bjsports-2012-092068	study type
29	Drezner, J. A. and Levine, B. D. and Vetter, V. L.	Reframing the debate: Screening athletes to prevent sudden cardiac death	2013	Heart Rhythm	15475271 (ISSN)	10	3	454-455	10.1016/j.hrthm.2012.12.037	study type
30	Drezner, J. A. and O'Connor, F. G. and Harmon, K. G.	AMSSM position statement on cardiovascular preparticipation screening in athletes: Current evidence, knowledge gaps, recommendations and future options	2016	Br J Sports Med				42005		duplicate
31	Drezner, J. A. and Prutkin, J. M. and Harmon, K. G. and O'Kane, J. W. and Pelto, H. F. and Rao, A. L. and Hassebrock, J. D. and Petek, B. J. and Teteak, C. and Timonen, M. and Zigman, M. and Owens, D. S.	Cardiovascular screening in college athletes	2015	Journal of the American College of Cardiology	07351097 (ISSN)	65	21	2353-2355	10.1016/j.jacc.2015.02.072	study type
32	Drezner, J. A. and Sharma, S. and Baggish, A. and Papadakis, M. and Wilson, M. G. and Prutkin, J. M. and Gerche, A. L. and Ackerman, M. J. and Borjesson, M. and Salerno, J. C. and Asif, I. M. and Owens, D. S. and Chung, E. H. and Emery, M. S. and Froelicher, V. F. and Heidbuchel, H. and Adamuz, C. and Asplund, C. A. and Cohen, G. and Harmon, K. G. and Marek, J. C. and Molossi, S. and Niebauer, J.…	International criteria for electrocardiographic interpretation in athletes: Consensus statement	2017	British Journal of Sports Medicine	03063674 (ISSN)	51	9	704-731	10.1136/bjsports-2016-097331	duplicate
33	Driggin, E. and Madhavan, M. and Bikdeli, B.	Cardiovascular Considerations for Patients, Health Care Workers, and Health Systems During the Coronavirus Disease (COVID -19) Pandemic	2019	J Am Coll Cardiol				1905-07-12		population
34	Elliott, P. M. and Anastasakis, A. and Borger, M. A. and Borggrefe, M. and Cecchi, F. and Charron, P. and Hagege, A. A. and Lafont, A. and Limongelli, G. and Mahrholdt, H. and McKenna, W. J. and Mogensen, J. and Nihoyannopoulos, P. and Nistri, S. and Piepe, P. G. and Pieske, B. and Rapezzi, C. and Rutten, F. H. and Tillmanns, C. and Watkins, H. and Oâ€™Mahony, C. and Achenbach, S. and Baumgartner…	2014 ESC guidelines on diagnosis and management of hypertrophic cardiomyopathy: The task force for the diagnosis and management of hypertrophic cardiomyopathy of the European Society of Cardiology (ESC)	2014	European Heart Journal	0195668X (ISSN)	35	39	2733-2779	10.1093/eurheartj/ehu284	duplicate
35	Elliott, P. M. and Anastasakis, A. and Ma, B. and Borggrefe, M. and Cecchi, F. and Charron, P. and Alain Hagege, A. and Lafont, A. and Limongelli, G. and Mahrholdt, H. and McKenna, W. J. and Mogensen, J. and Nihoyannopoulos, P. and Nistri, S. and Pieper, P. G. and Pieske, B. and Rapezzi, C. and Rutten, F. H. and Tillmanns, C. and Watkins, H. and O'Mahony, C.	ESC guidelines on diagnosis and management of hypertrophic cardiomyopathy: The Task Force for the Diagnosis and Management of Hypertrophic Cardiomyopathy of the European Society of Cardiology (ESC)	2019	Eur Heart J		35		20090		intervention
36	Emery, M. S. and Phelan, D. M. J. and Martinez, M. W.		2020	Exercise and Athletics in the COVID-19 Pandemic Era: American College of Cardiology						study type
37	Erdener, U. and Budgett, R.	Exercise and pregnancy: Focus on advice for the competitive and elite athlete	2016	British Journal of Sports Medicine	03063674 (ISSN)	50	10	567	10.1136/bjsports-2015-095680	study type
38	Erickson, C. C. and Salerno, J. C. and Berger, S. and Campbell, R. and Cannon, B. and Christiansen, J. and Moffatt, K. and Pflaumer, A. and Snyder, C. S. and Srinivasan, C. and Valdes, S. O. and Vetter, V. L. and Zimmerman, F. and Berger, S. and Snyder, C. and Armsby, L. B. and Cabrera, A. G. and Hsu, D. T. and Benjamin Jaquiss, R. D. and Johnson, J. and Sachdeva, R. and Villafane, J., Jr. and Se…	Sudden death in the young: Information for the primary care provider	2021	Pediatrics	00314005 (ISSN)	148	1		10.1542/peds.2021-052044	duplicate
39	Estes, N. A. M. and Link, M. S.	Preparticipation Athletic Screening Including an Electrocardiogram: An Unproven Strategy for Prevention of Sudden Cardiac Death in the Athlete	2012	Progress in Cardiovascular Diseases	00330620 (ISSN)	54	5	451-454	10.1016/j.pcad.2012.01.008	study type
40	Galderisi, M. and Cardim, N. and D'Andrea, A. and Bruder, O. and Cosyns, B. and Davin, L. and Donal, E. and Edvardsen, T. and Freitas, A. and Habib, G. and Kitsiou, A. and Plein, S. and Petersen, S. E. and Popescu, B. A. and Schroeder, S. and Burgstahler, C. and Lancellotti, P.	Themulti-modality cardiac imaging approach to the AthletÃ©s heart: An expert consensus of the European Association of Cardiovascular Imaging	2015	European Heart Journal Cardiovascular Imaging	20472404 (ISSN)	16	4	353-353T	10.1093/ehjci/jeu323	duplicate
41	GaliÃ¨, N. and Humbert, M. and Vachiery, J. L. and Gibbs, S. and Lang, I. and Torbicki, A. and Simonneau, G. and Peacock, A. and Vonk Noordegraaf, A. and Beghetti, M. and Ghofrani, A. and Gomez Sanchez, M. A. and Hansmann, G. and Klepetko, W. and Lancellotti, P. and Matucci, M. and McDonagh, T. and Pierard, L. A. and Trindade, P. T. and Zompatori, M. and Hoeper, M. and Aboyans, V. and Vaz Carneir…	2015 ESC/ERS Guidelines for the diagnosis and treatment of pulmonary hypertension	2016	European Heart Journal	0195668X (ISSN)	37	1	67-119	10.1093/eurheartj/ehv317	population
42	Guazzi, M. and Adams, V. and Conraads, V. and Halle, M. and Mezzani, A. and Vanhees, L. and Arena, R. and Fletcher, G. F. and Forman, D. E. and Kitzman, D. W. and Lavie, C. J. and Myers, J.	Clinical recommendations for cardiopulmonary exercise testing data assessment in specific patient populations	2012	European Heart Journal	0195668X (ISSN)	33	23	2917-2927	10.1093/eurheartj/ehs221	intervention
43	Guazzi, M. and Arena, R. and Halle, M. and Piepoli, M. F. and Myers, J. and Lavie, C. J.	2016 focused update: Clinical recommendations for cardiopulmonary exercise testing data assessment in specific patient populations	2016	Circulation	00097322 (ISSN)	133	24	e694-e711	10.1161/CIR.0000000000000406	population
44	Harmon, K. G. and Drezner, J. A.	Cardiovascular screening for young athletes	2015	JAMA - Journal of the American Medical Association	00987484 (ISSN)	313	16	1673-1674	10.1001/jama.2015.3231	study type
45	Haugaa, K. H. and Basso, C. and Badano, L. P. and Bucciarelli-Ducci, C. and Cardim, N. and Gaemperli, O. and Galderisi, M. and Habib, G. and Knuuti, J. and Lancellotti, P. and McKenna, W. and Neglia, D. and Popescu, B. A. and Edvardsen, T.	Comprehensive multi-modality imaging approach in arrhythmogenic cardiomyopathy - an expert consensus document of the European Association of Cardiovascular Imaging	2017	European Heart Journal Cardiovascular Imaging	20472404 (ISSN)	18	3	237-253	10.1093/ehjci/jew229	intervention
46	Heikura, I. A. and Uusitalo, A. L. T. and Stellingwerff, T. and Bergl and , D. and Mero, A. A. and Burke, L. M.	Low energy availability is difficult to assess but outcomes have large impact on bone injury rates in elite distance athletes	2017	Int J Sport Nutr Exerc Metab				10959		study type
47	Henriksen, K. and Schinke, R. and Moesch, K.	Consensus statement on improving the mental health of high performance athletes	2019	International Journal of Sport and Exercise Psychology		14		45139		intervention
48	Herring, S. A. and Kibler, W. B. and Putukian, M.	Team Physician Consensus Statement: 2013 update	2013	Medicine and science in sports and exercise	15300315 (ISSN)	45	8	1618-1622		intervention
49	Hull, J. H. and Loosemore, M. and Schwellnus, M.	Respiratory health in athletes: facing the COVID-19 challenge	2020	The Lancet Respiratory Medicine	22132600 (ISSN)	8	6	557-558	10.1016/S2213-2600(20)30175-2	study type
50	Jeacocke, N. A. and Beals, K. A.	Eating disorders and disordered eating in athletes	2015	McGraw-Hill Education				213-233		study type
51	Lampert, R.	ECG screening in athletes: Differing views from two sides of the Atlantic	2018	Heart	13556037 (ISSN)	104	12	1037-1043	10.1136/heartjnl-2016-309448	study type
52	Lancellotti, P. and Pellikka, P. A. and Budts, W. and Chaudhry, F. A. and Donal, E. and Dulgheru, R. and Edvardsen, T. and Garbi, M. and Ha, J. W. and Kane, G. C. and Kreeger, J. and Mertens, L. and Pibarot, P. and Picano, E. and Ryan, T. and Tsutsui, J. M. and Varga, A.	The Clinical Use of Stress Echocardiography in Non-Ischaemic Heart Disease: Recommendations from the European Association of Cardiovascular Imaging and the American Society of Echocardiography	2017	Journal of the American Society of Echocardiography	08947317 (ISSN)	30	2	101-138	10.1016/j.echo.2016.10.016	intervention
53	LÃ¶llgen, H. and BÃ¶rjesson, M. and Cummiskey, J. and Bachl, N. and Debruyne, A.	The pre-participation examination in sports: EFSMA statement on ECG for pre-particpation examination	2015	Deutsche Zeitschrift fur Sportmedizin	03445925 (ISSN)	66	6	151-155	10.5960/dzsm.2015.182	duplicate
54	LÃ¶llgen, H. and LÃ¶llgen, R.	Genetics, genetic testing and sports: Aspects from sports cardiology	2012	Genomics Soc Policy		8		32-47		setting
55	Marek, J. and Toresdahl, B. and Zimmerman, F.		2014	The Seattle ECG Criteria for Abnormal Q Waves Is Not Associated with Findings of Cardiomyopathy on Limited Echocardiography						study type
56	Maron, B. J.	Counterpoint: Mandatory ECG screening of young competitive athletes	2012	Heart Rhythm	15475271 (ISSN)	9	10	1646-1649	10.1016/j.hrthm.2012.03.019	study type
57	Maron, B. J. and Friedman, R. A. and Kligfield, P. and Levine, B. D. and Viskin, S. and Chaitman, B. R. and Okin, P. M. and Saul, J. P. and Salberg, L. and Van Hare, G. F. and Soliman, E. Z. and Chen, J. and Matherne, G. P. and Bolling, S. F. and Mitten, M. J. and Caplan, A. and Balady, G. J. and Thompson, P. D.	Assessment of the 12-lead electrocardiogram as a screening test for detection of cardiovascular disease in healthy general populations of young people (12-25 years of age): A scientific statement from the american heart association and the american college of cardiology	2014	Journal of the American College of Cardiology	07351097 (ISSN)	64	14	1479-1514	10.1016/j.jacc.2014.05.006	duplicate
58	Maron, B. J. and Friedman, R. A. and Kligfield, P. and Levine, B. D. and Viskin, S. and Chaitman, B. R. and Okin, P. M. and Saul, J. P. and Salberg, L. and Van Hare, G. F. and Soliman, E. Z. and Chen, J. and Matherne, G. P. and Bolling, S. F. and Mitten, M. J. and Caplan, A. and Balady, G. J. and Thompson, P. D.	Assessment of the 12-lead ECG as a screening test for detection of cardiovascular disease in healthy general populations of young people (12-25 years of age) a scientific statement from the american heart association and the American College of cardiology	2014	Circulation	00097322 (ISSN)	130	15	1303-1334	10.1161/CIR.0000000000000025	multiple publication
59	Maughan, R. and Burke, L.	Nutrition for athletes	2012	Nutrition for Athletes: A Practical Guide to Eating for Health and Performance						intervention
60	Maughan, R. J. and Burke, L. M. and Dvorak, J. and Larson-Meyer, D. E. and Peeling, P. and Phillips, S. M. and Rawson, E. S. and Walsh, N. P. and Garthe, I. and Geyer, H. and Meeusen, R. and Van Loon, L. and Shirreffs, S. M. and Spriet, L. L. and Stuart, M. and Vernec, A. and Currell, K. and Ali, V. M. and Budgett, R. G. M. and Ljungqvist, A. and Mountjoy, M. and Pitsiladis, Y. and Soligard, T. a…	IOC consensus statement: Dietary supplements and the high-performance athlete	2018	International Journal of Sport Nutrition and Exercise Metabolism	1526484X (ISSN)	28	2	104-125	10.1123/ijsnem.2018-0020	intervention
61	McKinney, J. and Johri, A. M. and Poirier, P. and Fournier, A. and Goodman, J. M. and Moulson, N. and Pipe, A. and Philippon, F. and Taylor, T. and Connelly, K. and Dorian, P.	Canadian Cardiovascular Society Cardiovascular Screening of Competitive Athletes: The Utility of the Screening Electrocardiogram to Predict Sudden Cardiac Death	2019	Canadian Journal of Cardiology	0828282X (ISSN)	35	11	1557-1566	10.1016/j.cjca.2019.08.023	study type
62	Meeusen, R. and Duclos, M. and Foster, C. and Fry, A. and Gleeson, M. and Nieman, D. and Raglin, J. and Rietjens, G. and Steinacker, J. and Urhausen, A.	Prevention, diagnosis and treatment of the overtraining syndrome: Joint consensus statement of the European College of Sport Science (ECSS) and the American College of Sports Medicine (ACSM)	2013	European Journal of Sport Science	17461391 (ISSN)	13	1	45292	10.1080/17461391.2012.730061	duplicate
63	Melin, A. and Lundy, B.	Measuring energy availability	2015	Clinical Sports Nutrition (5th Ed)				146-157		study type
64	Millar, L. and Fern and ez, G. and Dhutia, H. and Myott, J. and Malhotra, A. and Finocchi-Ario, G. and Tome, M. and Narain, R. and Papadakis, M. and Keteepe-Arachi, T. and Behr, E. and Prakash, K. and Sharma, S. and Sharma, R.	Exercise echocardiography has a high sensitivity and specificity in differentiating athleteâ€™s heart from dilated cardiomyopathy (Abstract)	2016	Circulation		134		A15662		study type
65	Moesch, K. and KenttÃ¤, G. and Kleinert, J. and Quignon-Fleuret, C. and Cecil, S. and Bertollo, M.	FEPSAC position statement: Mental health disorders in elite athletes and models of service provision	2018	Psychology of Sport and Exercise	14690292 (ISSN)	38		61-71	10.1016/j.psychsport.2018.05.013	intervention
66	Mont, L. and Pelliccia, A. and Sharma, S. and Biffi, A. and Borjesson, M. and Terradellas, J. B. and Carre, F. and Guasch, E. and Heidbuchel, H. and La Gerche, A. and Lampert, R. and McKenna, W. and Papadakis, M. and Priori, S. G. and Scanavacca, M. and Thompson, P. and Sticherling, C. and Viskin, S. and Wilson, M. and Corrado, D. and Gregory, L. Y. H. and Gorenek, B. and Lundqvist, C. B. and Mer…	Pre-participation cardiovascular evaluation for athletic participants to prevent sudden death: Position paper from the EHRA and the EACPR, branches of the ESC. Endorsed by APHRS, HRS, and SOLAECE	2017	Europace	10995129 (ISSN)	19	1	139-163	10.1093/europace/euw243	duplicate
67	Mountjoy, M. and Sundgot-Borgen, J. and Burke, L. and Carter, S. and Constantini, N. and Lebrun, C. and Meyer, N. and Sherman, R. and Steffen, K. and Budgett, R. and Ljungqvist, A.	The IOC consensus statement: Beyond the Female Athlete Triad-Relative Energy Deficiency in Sport (RED-S)	2014	British Journal of Sports Medicine	03063674 (ISSN)	48	7	491-497	10.1136/bjsports-2014-093502	duplicate
68	Mountjoy, M. and Sundgot-Borgen, J. K. and Burke, L. M. and Ackerman, K. E. and Blauwet, C. and Constantini, N. and Lebrun, C. and Lundy, B. and Melin, A. K. and Meyer, N. L. and Sherman, R. T. and Tenforde, A. S. and Torstveit, M. K. and Budgett, R.	IOC consensus statement on relative energy deficiency in sport (RED-S): 2018 update	2018	British Journal of Sports Medicine	03063674 (ISSN)	52	11	687-697	10.1136/bjsports-2018-099193	duplicate
69	Moyer, V. A.	Screening for coronary heart disease with electrocardiography: U.S. Preventive Services Task Force recommendation statement	2012	Annals of Internal Medicine	00034819 (ISSN)	157	7	512-518	10.7326/0003-4819-157-7-201210020-00514	population
70	Moyer, V. A.	Screening for primary hypertension in children and adolescents: U.s. Preventive services task force recommendation statement	2013	Pediatrics	00314005 (ISSN)	132	5	907-914	10.1542/peds.2013-2864	population
71	Nazem, T. G. and Ackerman, K. E.	The Female Athlete Triad	2012	Sports Health	19417381 (ISSN)	4	4	302-311	10.1177/1941738112439685	setting
72	Neal, T. L.	Recognizing the signs	2012	Train Condition.		23	3	36-43		study type
73	Neal, T. L. and Diamond, A. B. and Goldman, S. and Klossner, D. and Morse, E. D. and Pajak, D. E. and Putukian, M. and Qu and t, E. F. and Sullivan, J. P. and Wallack, C. and Welzant, V.	Inter-association recommendations for developing a plan to recognize and refer student-athletes with psychological concerns at the collegiate level: An executive summary of a consensus statement	2013	Journal of Athletic Training	10626050 (ISSN)	48	5	716-720	10.4085/1062-6050-48.4.13	multiple publication
74	Neal, T. L. and Diamond, A. B. and Goldman, S. and Liedtka, K. D. and Mathis, K. and Morse, E. D. and Putukian, M. and Qu and t, E. and Ritter, S. and Sullivan, J. P. and Victor, W.	Interassociation recommendations for developing a plan to recognize and refer student-athletes with psychological concerns at the secondary school level: A consensus statement	2015	Journal of Athletic Training	10626050 (ISSN)	50	3	231-249	10.4085/1062-6050-50.3.03	duplicate
75	Needleman, I. and Ashley, P. and Fine, P. and Haddad, F. and Loosemore, M. and Medici, A. D. and Donos, N. and Newton, T. and Someren, K. V. and Moazzez, R. and Jaques, R. and Hunter, G. and Khan, K. and Shimmin, M. and Brewer, J. and Meehan, L. and Mills, S. and Porter, S.	Oral health and elite sport performance	2015	British Journal of Sports Medicine	03063674 (ISSN)	49	1	45080	10.1136/bjsports-2014-093804	intervention
76	Niebauer, J. and BÃ¶rjesson, M. and Carre, F. and Caselli, S. and Palatini, P. and Quattrini, F. and Serratosa, L. and Emilio Adami, P. and Biffi, A. and Pressler, A. and Schmied, C. and van Buuren, F. and Panhuyzen-Goedkoop, N. and Solberg, E. and Halle, M. and La Gerche, A. and Papadakis, M. and Sharma, S. and Pelliccia, A.	Recommendations for participation in competitive sports of athletes with arterial hypertension: a position statement from the sports cardiology section of the European Association of Preventive Cardiology (EAPC)	2018	European Heart Journal	0195668X (ISSN)	39	40	3664-3671	10.1093/eurheartj/ehy511	duplicate
77	Pavy, B. and Iliou, M. C. and VergÃ¨s-Patois, B. and Brion, R. and MonpÃ¨re, C. and CarrÃ©, F. and Aeberhard, P. and Argouach, C. and Borgne, A. and Consoli, S. and Corone, S. and Fischbach, M. and Fourcade, L. and Lecerf, J. M. and Mounier-Vehier, C. and Paillard, F. and Pierre, B. and Swynghedauw, B. and Theodose, Y. and Thomas, D. and Claudot, F. and Cohen-Solal, A. and Douard, H. and Marcadet…	French Society of Cardiology guidelines for cardiac rehabilitation in adults	2012	Archives of Cardiovascular Diseases	18752136 (ISSN)	105	5	309-328	10.1016/j.acvd.2012.01.010	population
78	Pelliccia, A. and Quattrini, F. M.	Leisure-time physical activity and sport participation in patients with cardiomyopathies	2013	Cardiac Electrophysiology Clinics	18779182 (ISSN)	5	1	65-71	10.1016/j.ccep.2012.11.005	intervention
79	Perrin, A. E. and Jotwani, V. M.	Addressing the unique issues of student athletes with ADHD	2014	Journal of Family Practice	00943509 (ISSN)	63	5	E1-E9		intervention
80	Plateau, C. R. and McDermott, H. J. and Arcelus, J. and Meyer, C.	Identifying and preventing disordered eating among athletes	2013	Appetite		71				study type
81	Prior, D. L. and La Gerche, A.	The athlete's heart	2012	Heart	13556037 (ISSN)	98	12	947-955	10.1136/heartjnl-2011-301329	study type
82	Priori, S. G. and BlomstrÃ¶m-Lundqvist, C. and Mazzanti, A. and Bloma, N. and Borggrefe, M. and Camm, J. and Elliott, P. M. and Fitzsimons, D. and Hatala, R. and Hindricks, G. and Kirchhof, P. and Kjeldsen, K. and Kuck, K. H. and Hern and ez-Madrid, A. and Nikolaou, N. and NorekvÃ¥l, T. M. and Spaulding, C. and Van Veldhuisen, D. J. and Kolh, P. and Lip, G. Y. H. and Agewall, S. and BarÃ³n-Esquiv…	2015 ESC Guidelines for the management of patients with ventricular arrhythmias and the prevention of sudden cardiac death: The Task Force for the Management of Patients with Ventricular Arrhythmias and the Prevention of Sudden Cardiac Death of the European Society of Cardiology (ESC)	2015	Europace	10995129 (ISSN)	17	11	1601-1687	10.1093/europace/euv319	duplicate
83	ProvidÃªncia, R. and Teixeira, C. and Segal, O. and Ullstein, A. and Mueser, K. T. and Lambiase, P.	Is it time to loosen the restrictions on athletes with cardiac disorders competing in sport?	2017	British Journal of Sports Medicine	03063674 (ISSN)	51	14	1056-1057	10.1136/bjsports-2016-097002	study type
84	Rajpal, S. and Tong, M. S. and Borchers, J. and Zareba, K. M. and Obarski, T. P. and Simonetti, O. P. and Daniels, C. J.	Cardiovascular Magnetic Resonance Findings in Competitive Athletes Recovering from COVID-19 Infection	2021	JAMA Cardiology	23806583 (ISSN)	6	1	116-118	10.1001/jamacardio.2020.4916	study type
85	Reardon, C. L. and Hainline, B. and Aron, C. M. and Baron, D. and Baum, A. L. and Bindra, A. and Budgett, R. and Campriani, N. and Castaldelli-Maia, J. M. and Currie, A. and Derevensky, J. L. and Glick, I. D. and Gorczynski, P. and Gouttebarge, V. and Gr and ner, M. A. and Han, D. H. and McDuff, D. and Mountjoy, M. and Polat, A. and Purcell, R. and Putukian, M. and Rice, S. and Sills, A. and Stul…	Mental health in elite athletes: International Olympic Committee consensus statement (2019)	2019	British Journal of Sports Medicine	03063674 (ISSN)	53	11	667-699	10.1136/bjsports-2019-100715	intervention
86	Roberts, W. O. and Asplund, C. A. and O'Connor, F. G. and Stovitz, S. D.	Cardiac preparticipation screening for the young athlete: Why the routine use of ECG is not necessary	2015	Journal of Electrocardiology	00220736 (ISSN)	48	3	311-315	10.1016/j.jelectrocard.2015.01.010	study type
87	RydÃ©n, L. and Grant, P. J. and Anker, S. D. and Berne, C. and Cosentino, F. and Danchin, N. and Deaton, C. and Escaned, J. and Hammes, H. P. and Huikuri, H. and Marre, M. and Marx, N. and Mellbin, L. and Ostergren, J. and Patrono, C. and Seferovic, P. and Uva, M. S. and Taskinen, M. R. and Tendera, M. and Tuomilehto, J. and Valensi, P. and Zamorano, J. L. and Achenbach, S. and Baumgartner, H. an…	ESC guidelines on diabetes, pre-diabetes, and cardiovascular diseases developed in collaboration with the EASD	2013	European Heart Journal	0195668X (ISSN)	34	39	3035-3087	10.1093/eurheartj/eht108	population
88	Schellhorn, P. and Klingel, K. and Burgstahler, C.	Return to sports after COVID-19 infection	2020	European Heart Journal	0195668X (ISSN)	41	46	4382-4384	10.1093/eurheartj/ehaa448	study type
89	Schinke, R. J. and Stambulova, N. B. and Si, G. and Moore, Z.	International society of sport psychology position stand: Athletesâ€™ mental health, performance, and development	2018	International Journal of Sport and Exercise Psychology	1612197X (ISSN)	16	6	622-639	10.1080/1612197X.2017.1295557	intervention
90	Schmied, C. and Borjesson, M.	Sudden cardiac death in athletes	2014	Journal of Internal Medicine	09546820 (ISSN)	275	2	93-103	10.1111/joim.12184	study type
91	Schwellnus, M. and Soligard, T. and Alonso, J. M. and Bahr, R. and Clarsen, B. and Dijkstra, H. P. and Gabbett, T. J. and Gleeson, M. and HÃ¤gglund, M. and Hutchinson, M. R. and Van Rensburg, C. J. and Meeusen, R. and Orchard, J. W. and Pluim, B. M. and Raftery, M. and Budgett, R. and Engebretsen, L.	How much is too much? (Part 2) International Olympic Committee consensus statement on load in sport and risk of illness	2016	British Journal of Sports Medicine	03063674 (ISSN)	50	17	1043-1052	10.1136/bjsports-2016-096572	intervention
92	Sharma, S. and Estes Iii, N. A. M. and Vetter, V. L. and Corrado, D.	Cardiac screening before participation in sports	2013	New England Journal of Medicine	00284793 (ISSN)	369	21	2049-2053	10.1056/NEJMclde1311642	study type
93	Sports, M. and Pescatello, L. S. and Arena, R. and Riebe, D. and Thompson, P. D.		2014	ACSM's Guidelines for Exercise Testing and Prescription						duplicate
94	Steeds, R. P. and Garbi, M. and Cardim, N. and Kasprzak, J. D. and Sade, E. and Nihoyannopoulos, P. and Popescu, B. A. and Stefanidis, A. and Cosyns, B. and Monaghan, M. and Aakhus, S. and Edvardsen, T. and Flachskampf, F. and Galiuto, L. and Athanassopoulos, G. and Lancellotti, P. and Delgado, V. and Donal, E. and Galderisi, M. and Lombardi, M. and Muraru, D. and Haugaa, K. and Committee, Eacvi …	EACVI appropriateness criteria for the use of transthoracic echocardiography in adults: A report of literature and current practice review	2017	European Heart Journal Cardiovascular Imaging	20472404 (ISSN)	18	11	1191-1204	10.1093/ehjci/jew333	intervention
95	Sundgot-Borgen, J. and Danielsen, K. and Klungl and -Torstveit, M.	Female former elite athletes suffering from eating disorders during their career	2012	Med Sci Sports Exerc		44		267-958		study type
96	Tenforde, A. S. and Fredericson, M. and Sayres, L. C. and Cutti, P. and Sainani, K. L.	Identifying Sex-Specific Risk Factors for Low Bone Mineral Density in Adolescent Runners	2015	American Journal of Sports Medicine	03635465 (ISSN)	43	6	1494-1504	10.1177/0363546515572142	study type
97	Tenforde, A. S. and Nattiv, A. and Ackerman, K. and Barrack, M. T. and Fredericson, M.	Optimising bone health in the young male athlete	2017	British Journal of Sports Medicine	03063674 (ISSN)	51	3	148-149	10.1136/bjsports-2016-097000	study type
98	Thiene, G. and Corrado, D. and Schiavon, M. and Basso, C.	Screening of competitive athletes to prevent sudden death	2012	Heart	13556037 (ISSN)	99	5	304-307	10.1136/heartjnl-2012-302411	study type
99	Thomas, D. T. and Erdman, K. A. and Burke, L. M.	Position of the Academy of Nutrition and Dietetics, Dietitians of Canada, and the American College of Sports Medicine: Nutrition and Athletic Performance	2016	Journal of the Academy of Nutrition and Dietetics	22122672 (ISSN)	116	3	501-528	10.1016/j.jand.2015.12.006	intervention
100	Toresdahl, B. G. and Asif, I. M.	Coronavirus Disease 2019 (COVID-19): Considerations for the Competitive Athlete	2020	Sports Health	19417381 (ISSN)	12	3	221-224	10.1177/1941738120918876	study type
101	Wagner, A. J. and Erickson, C. D. and Tierney, D. K. and Houston, M. N. and Bacon, C. E. W.	The diagnostic accuracy of screening tools to detect eating disorders in female athletes	2016	Journal of Sport Rehabilitation	10566716 (ISSN)	25	4	395-398	10.1123/jsr.2014-0337	study type
102	Weiner, R. B. and Wang, F. and Berkstresser, B. and Kim, J. and Wang, T. J. and Lewis, G. D. and Hutter Jr, A. M. and Picard, M. H. and Baggish, A. L.	Regression of "gray zone" exercise-induced concentric left ventricular hypertrophy during prescribed detraining	2012	Journal of the American College of Cardiology	07351097 (ISSN)	59	22	1992-1994	10.1016/j.jacc.2012.01.057	study type
									population	7
									intervention	22
									comparison	0
									outcome	0
									study type	44
									setting	3
									language	0
									duplicate	22
									multiple publication	2
									Sum	100

## Sheet: Total number of exclusions
Exclusion reason	Total number of exclusions
population	22
intervention	50
comparison	0
outcome	2
study type	110
setting	7
language	0
duplicate	43
multiple publication	13
Sum	247
