# Supplementary material for: Pre-Participation Evaluation of Recreational and Competitive Athletes – A Systematic Review of Guidelines and Consensus Statements
Source: Sports Med Open. 2025 Apr 5;11:33. doi: 10.1186/s40798-025-00837-6 (PMC11972279; doi:10.1186/s40798-025-00837-6)
Supplement: Supplementary file 3 — Supplementary Material 3 [file 40798_2025_837_MOESM3_ESM.xlsx]

## Sheet: Cover page
Cover page
Supplement III:	Detailed quality appraisal
Article title:	Pre-participation evaluation of recreational and competitive athletes – A systematic review of guidelines and consensus statements
Journal:	Sports Medicine - Open
Authors:	Alina Weise, Nadja Könsgen, Christine Joisten, Fabian Schlumberger, Anja Hirschmüller, Jessica Breuing, Käthe Gooßen
Corresponding author:	Dr Alina Weise, Witten/Herdecke University, Institute for Research in Operative Medicine (IFOM), Cologne, Germany. ORCID: https://orcid.org/0000-0003-4563-5782, alina.weise@uni-wh.de

## Sheet: NK
Study ID	Reference	Systematic methods were used to search for evidence. Comments:	Score7	The criteria for selecting the evidence are clearly described. Comments:	Score8	The strengths and limitations of the body of evidence are clearly described. Comments:	Score9	The methods for formulating the recommendations are clearly described. Comments:	Score10	The health benefits, side effects, and risks have been considered in formulating the recommendations. Comments:	Score11	There is an explicit link between the recommendations and the supporting evidence. Comments:	Score12	The guideline has been externally reviewed by experts prior to ist publication. Comments:	Score13	A procedure for updating the guideline is provided. Comments:	Score14	%age domain 3	The views of the funding body have not influenced the content of the guideline. Comments:	Score 22	Competing interests of guideline development group members have been recorded and addressed. Comments:	Score 23	%age domain 6
aaa		• named electronic database(s) or evidence source(s) where the search was performed (e.g., MEDLINE, EMBASE, PsychINFO, CINAHL)• time periods searched (e.g., January 1, 2004 to March 31, 2008)• search terms used (e.g., text words, indexing terms, subheadings)• full search strategy included (e.g., possibly located in appendix)		• description of the inclusion criteria, including target population (patient, public, etc.) characteristics, study design, comparisons (if relevant), outcomes, language (if relevant), context (if relevant)• description of the exclusion criteria (if relevant; e.g., French only listed in the inclusion criteria statement could logically preclude non-Frenchlisted in the exclusion criteria statement		descriptions of how the body of evidence was evaluated for bias and how it was interpreted by members of the guideline development group • aspects upon which to frame descriptions include: study design(s) included in body of evidence, study methodology limitations (sampling, blinding, allocation concealment, analytical methods), appropriateness/relevance of primary and secondary outcomes consider…		• description of the recommendation development process (e.g., steps used in modified Delphi technique, voting procedures that were considered)• outcomes of the recommendation development process (e.g., extent to which consensus was reached using modified Delphi technique, outcome of voting procedures)• description of how the process influenced the recommendations (e.g., results of Delphi techniq…		• supporting data and report of benefits• supporting data and report of harms/side effects/risks• reporting of the balance/trade-off between benefits and harms/side effects/risks • recommendations reflect considerations of both benefits and harms/side effects/risks		• the guideline describes how the guideline development group linked and used the evidence to inform recommendations• each recommendation is linked to a key evidence description/paragraph and/or reference list• recommendations linked to evidence summaries, evidence tables in the results section of the guideline		purpose and intent of the external review (e.g., to improve quality, gather feedback on draft recommendations, assess applicability and feasibility, disseminate evidence)• methods taken to undertake the external review (e.g., rating scale, open-ended questions)• description of the external reviewers (e.g., number, type of reviewers, affiliations)• outcomes/information gathered from the external r…		a statement that the guideline will be updated• explicit time interval or explicit criteria to guide decisions about when an update will occur • methodology for the updating procedure is reported			• the name of the funding body or source of funding (or explicit statement of no funding) • a statement that the funding body did not influence the content of the guideline		• description of the types of competing interests considered • methods by which potential competing interests were sought • description of the competing interests • description of how the competing interests influenced the guideline process and development of recommendations		#DIV/0!
AAFP 2017	Herring, S. A., et al. (2017) Female Athlete Issues for the Team Physician: A Consensus Statement—2017 Update. Medicine & Science in Sports and Exercise. 10.1249/MSS.0000000000001603.		1		1		1		1	(-1) for clarity	6		1	peer-reviewed journal	2		1	0.125		1		1	0
AAP 2019	American Academy of Pediatrics, American Academy of Family Physicians, American College of Sports Medicine, American Medical Society for Sports Medicine, American Medical Society for Sports Medicine, American Orthopaedic Society for Sports Medicine, and American Osteopathic Academy of Sports Medicine (2019) Preparticipation Physical Evaluation, 5th Edition. 978-1-61002-301-6.		1		1	The authors report on a level of evidence classification system based on the underlying evidence (SORT) (+2)	3		1	(-2) for clarity, because recommendations are hard to identify	5		1		1		1	0.125		1		1	0
AAP 2022	American Academy of Pediatrics (2022) COVID-19 Interim Guidance: Return to Sports and Physical Activity. COVID-19 Interim Guidance: Return to Sports URL: https://www.aap.org/en/pages/2019-novel-coronavirus-covid-19-infections/clinical-guidance/covid-19-interim-guidance-return-to-sports/		1		1		1		1	(-2) for clarity, because recommendations are hard to identify	5		1		1		1	0.0833333		1		1	0
ACC 2021	Kim, J. H., et al. (2021) Coronavirus Disease 2019 and the Athletic Heart Emerging Perspectives on Pathology, Risks, and Return to Play. JAMA cardiology, 6, 2, 219-227. 10.1001/jamacardio.2020.5890.		1		1		1		1	(-2) for clarity, because recommendations are hard to identify	5		1	peer-reviewed journal	2		1	0.104167		1	(+2) weil sehr ausführliche CoIs, aber nix zur Methodik dr Erhebung, welche Arten berücksichtigt wurden und wie sie die LL beeinflussten	3	0.166667
ACOG 2020	(2020) Physical Activity and Exercise During Pregnancy and the Postpartum Period: ACOG Committee Opinion, Number 804. Obstet Gynecol 135, 4, e178-e188. 10.1097/aog.0000000000003772		1		1		1		1	(-1) for clarity	6		1	peer-reviewed journal	2		1	0.125		1	The authors state that all ACOG committee members and authors have submitted a conflict of interest disclosure statement related to this published product. Any potential conflicts have been considered and managed in accordance with ACOG’s Conflict ofInterest Disclosure Policy. (+2) There is no further information.	3	0.166667
ACSM 2019	Campbell, K. L., et al. (2019) Exercise Guidelines for Cancer Survivors: Consensus Statement from International Multidisciplinary Roundtable. Med Sci Sports Exerc 51, 11, 2375-2390. 10.1249/mss.0000000000002116	(-2) full search strategy missing	5	(+1) for inclusion criteria study design	2	(+1) for information on AMSTAR. Information on rating of primary studies missing	2	The authors provide information on the recommendation development process (+2); There are no concete information on the outcomes of the recommendation development process or how the process influenced the recommendations	3	(-2) for clarity, because recommendations are hard to identify	5		1	peer-reviewed journal	2		1	0.270833	(+3) for acknowledgment	4	The authors state that there are no conflicts of interest, There is no description of methods (-2) and no description of types considered (-1)	4	0.5
ACSM 2021	Liguori, G., Ed. (2021) ACSM's Guidelines for Exercise Testing and Prescription. Lippincott Williams & Wilkins, 11. 197515021X.		1		1		1		1	(-2) for clarity, because recommendations are hard to identify	5		1	A large number of external reviewers is listed (+2). There are no further information regarding the external review process	3		1	0.125		1		1	0
AHA ACC 2015	Maron, B. J., et al. (2015) Eligibility and Disqualification Recommendations for Competitive Athletes With Cardiovascular Abnormalities: Preamble, Principles, and General Considerations: A Scientific Statement From the American Heart Association and American College of Cardiology. Circulation 132, 22, e256-261. 10.1161/cir.0000000000000236 Maron, B. J., et al. (2015) Eligibility and Disqualificat…	(+1) for databases in methodology paper	2	(+1) Information on study design and standard inclusion criteria	3	The authors used a level of evidence classification system (LoE A-C) and strength of recommendations system (I-III) on wich the recommendations are based (+2)	3	(+2) information on general methodology in methodology paper	3	(-1) for clarity	6		1	(+1) for peer reviewed journal and (+1) for expert peer review	3	The process for deciding on guideline updates for AHA guidelines is described in the methodology paper	7	0.416667		1	description of conflicts of interest (+2) and section in the methodology paper on which cois are assessed (+2)	5	0.333333
AMSSM 2017a	Drezner, J. A., et al. (2017) AMSSM Position Statement on Cardiovascular Preparticipation Screening in Athletes: Current evidence, knowledge gaps, recommendations and future directions. Br J Sports Med, 51, 3, 153-167. 10.1136/bjsports-2016-096781.		1		1		1		1	(-2) for clarity, because recommendations are hard to identify	5		1	'The guideline was pubished in a peer-reviewed journal (+1). Several extrenal reviewers reviewed the manuscript prior to publication (+1). There are no further information regarding an external review	3		1	0.125		1	declaration of no conflicts of interest +1 für supplementary 1	4	0.25
AMSSM 2017b (ECG)	Drezner, J. A., et al. (2017) International criteria for electrocardiographic interpretation in athletes: consensus statement. Br J Sports Med, 51, 9, 704-731. 10.1136/bjsports-2016-097331.		1		1		1	(+2) for "The recommendations presented in this statement were developed with thoughtful attention to balance sensitivity and specificity, while maintaining a clear and practical check list of findings to guide ECG interpretation for physicians and the appropriate evaluation of ECG abnormalities."	3	(-2) for clarity, because recommendations are hard to identify	5		1	peer-reviewed journal	2		1	0.145833	(+3) for acknowledgment	4	declaration of no conflicts of interests	3	0.416667
AMSSM 2020	Chang, C. et al. (2020) Mental Health Issues and Psychological Factors in Athletes: Detection, Management, Effect on Performance, and Prevention: American Medical Society for Sports Medicine Position Statement – Executive Summary. Br J Sports Med, 54, 4, 216-220. 10.1136/bjsports-2019-101583.	(+1) for databases named	2		1	The authors report on a level of evidence classification system based on the underlying evidence (SORT) (+2)	3		1	(-1) for clarity	6	(+1) for each recommendation is linked to further description in the text	2	'The guideline was pubished in a peer-reviewed journal (+1). One (probably) external person reviewed the manuscript (+1). There are no further information regarding an external review	3		1	0.229167	no funding	7	declaration of no conflicts of interests	3	0.666667
AMSSM 2022	Narducci, D. M., et al. (2022) COVID Vaccination in Athletes and Updated Interim Guidance on the Preparticipation Physical Examination During the SARS-Cov-2 Pandemic. Clin J Sport Med, 32, 1, e1-e6. 10.1097/jsm.0000000000000981. Diamond, A. B., et al. (2021) Interim Guidance on the Preparticipation Physical Examination for Athletes During the SARS-CoV-2 Pandemic. Clin J Sport Med 31, 1, 1-6. 10.1…		1		1		1		1	(-1) for clarity	6	(+1) for each recommendation is linked to further description in the text	2	'The guideline was pubished in a peer-reviewed journal (+1). One (probably) external person reviewed the manuscript (+1). There are no further information regarding an external review	3		1	0.166667		1	declaration of no conflicts of interest in both papers	3	0.166667
BSE CRY 2018	Oxborough, D., et al. (2018) A guideline update for the practice of echocardiography in the cardiac screening of sports participants: a joint policy statement from the British Society of Echocardiography and Cardiac Risk in the Young. Echo Res Pract, 5, 1, G1-g10.		1		1		1		1	(-1) for clarity	6	(+1) for each recommendation is linked to further description in the text	2	peer-reviewed journal	2		1	0.145833	no funding	7	declaration of no conflicts of interests	3	0.666667
CACHN 2021	McKinney, J., et al. (2021) COVID-19eMyocarditis and Return to Play: Reflections and Recommendations From a Canadian Working Group. Can J Cardiol, 37, 8, 1165-1174. 10.1016/j.cjca.2020.11.007.		1		1		1		1	(-1) for clarity	6	(+1) for each recommendation is linked to further description in the text	2	peer-reviewed journal	2		1	0.145833	Funding description refers to authors not to the whole guideline	4	declaration of no conflicts of interests	3	0.416667
CASEM 2020	Thornton, J. S., et al. (2020) Physical Activity Prescription: A Critical Opportunity to Address a Modifiable Risk Factor for the Prevention and Management of Chronic Disease: A Position Statement by the Canadian Academy of Sport and Exercise Medicine: Erratum. Clin J Sport Med 30, 6, 616. 10.1097/jsm.0000000000000664		1		1		1		1	(-2) for clarity, because recommendations are hard to identify	5		1	(+1) for peer reviewed journal (+1) for mentioning external peer review	3		1	0.125		1	declaration of no conflicts of interests	3	0.166667
CCS CHRS 2019	Johri, A. M., et al. (2019) Canadian Cardiovascular Society/Canadian Heart Rhythm Society Joint Position Statement on the Cardiovascular Screening of Competitive Athletes. Can J Cardiol, 35, 1, 1-11. 10.1016/j.cjca.2018.10.016.		1		1	The authors used the GRADE Framework for formulating recommendations. This includes the consideration of strengths and limitations of the body of evidence. However, the process was not described in detail (-2)	5	(+1) short description of the recommendation development process (+1) for "Recommendations were formed after consideration of: (1) frequency and nature of the disease identified; (2) “lives expected to be“saved” as a result of screening; and (3) risks associated with false-positive testing. In addition to these factors, recommendations reflect sensitivity to resource limitations and a nonpaternal…	3	(-1) for clarity	6	(+1) for 1st section terms and methodology (+1) for each recommendation is linked to further description in the text	3	(+1) secondary panel peer-reviewed the manuscript (+1) explanation on values and preferences under the recommendations (outcomes)	3	CCS provides information on the methods and purposes of CCS guideline updates. But: Document hard to find	6	0.416667	Statement that the funding did not influence the contect is missing (-2)	5	"The disclosure information of the authors and reviewers is available from the CCS on their guidelines library at www.ccs.ca." +1	2	0.416667
COCIS 2021	Biffi, A., et al. (2013) Italian cardiological guidelines for sports eligibility in athletes with heart disease: part 1. J Cardiovasc Med (Hagerstown) 14, 7, 477-499. 10.2459/JCM.0b013e32835f6a21 Biffi, A., et al. (2013) Italian cardiological guidelines for sports eligibility in athletes with heart disease: part 2. J Cardiovasc Med (Hagerstown) 14, 7, 500-515. 10.2459/JCM.0b013e32835fcb8a Delise,…		1		1		1		1	(-2) for clarity, because recommendations are hard to identify	5		1	peer-reviewed journal	2		1	0.104167		1		1	0
COPSI 2020	McCluskey, P. et al. (2020) Return to Health and Performance following COVID-19 Infection 2020. Canadian Olympic and Paralympic Sport Institute Network.		1		1		1		1	(-1) for clarity	6		1	peer-reviewed journal	2	There is a statement that the guideline will be updated (+2) with new medical/scientifical advantages arising or national health authority regulatory changes (+1). There are no concrete information on the methodology for the updating procedure	4	0.1875		1		1	0
EA4SD 2020	Stamos, A., et al. (2020) The European Association for Sports Dentistry, Academy for Sports Dentistry, European College of Sports and Exercise Physicians consensus statement on sports dentistry integration in sports medicine. Dent Traumatol 36, 6, 680-684. 10.1111/edt.12593		1		1		1		1	(-2) for clarity, because recommendations are hard to identify	5		1	peer-reviewed journal	2		1	0.104167		1	declaration of no conflicts of interests	3	0.166667
EAPC EACVI 2015	Galderisi, M., et al. (2015) The multi-modality cardiac imaging approach to the Athlete’s heart: an expert consensus of the European Association of Cardiovascular Imaging. Eur Heart J Cardiovasc Imaging, 16, 4, 353. 10.1093/ehjci/jeu323. Pelliccia, A., et al. (2018) European Association of Preventive Cardiology (EAPC) and European Association of Cardiovascular Imaging (EACVI) joint position state…		1		1		1		1	(-2) for clarity, because recommendations are hard to identify	5	(+1) for each recommendation is linked to further description in the text	2	peer-reviewed journal	2		1	0.125		1	description of conflicts of interest (+2)	3	0.166667
EFSMA 2015	Löllgen, H., et al. (2015) The Pre-Participation Examination in Sports: EFSMA Statement on ECG for Pre-Particpation Examination. Deutsche Zeitschrift für Sportmedizin, 66, 6, 151-155. 10.5960/dzsm.2015.182.		1		1		1		1	(-1) for clarity	6		1	peer-reviewed journal	2		1	0.125		1	declaration of no conflicts of interests	3	0.166667
EFSMA 2021	Ionescu, A. M., et al. (2021) Preparticipation medical evaluation for elite athletes: EFSMA recommendations on standardised preparticipation evaluation form in European countries. BMJ Open Sport Exerc Med, 7, 4, e001178. 10.1136/bmjsem-2021-001178.		1		1		1		1	(/-2) for clarity since recommendations are not clearly identifiable	5	There are explanations and references, but recommendations are not clearly identifiable	2	peer-reviewed journal	2		1	0.125	Funding description refers to authors not to the whole guideline	4	declaration of no conflicts of interests	3	0.416667
EHRA EACPR 2017	Mont, L., et al. (2017) Pre-participation cardiovascular evaluation for athletic participants to prevent sudden death: Position paper from the EHRA and the EACPR, branches of the ESC. Endorsed by APHRS, HRS, and SOLAECE. Eur J Prev Cardiol, 24, 1, 41-69. 10.1177/2047487316676042.		1		1		1		1	(-1) for clarity	6	(+1) for each recommendation is linked to further description in the text	2	The recommendations were published in a peer reviewed journal (+1) and the authors state that there was an external peer review and external reviewers are named (+2). No further information are provided.	4		1	0.1875		1		1	0
ESC 2021	Pelliccia, A., et al. (2021) 2020 ESC Guidelines on sports cardiology and exercise in patients with cardiovascular disease. European Heart Journal, 42, 17-96.doi:10.1093/eurheartj/ehaa605.		1		1	(+2) for classes of recommendations and level of evidence	3		1	(-1) for clarity	6	(+1) for each recommendation is linked to further description in the text	2	(+2) for extensive external review (+1) for number of reviews and (+1) for outcomes in https://www.escardio.org/static-file/Escardio/Guidelines/About/Recommendations-Guidelines-Production.pdf	5	The process for deciding on guideline updates for ECG guidelines is described in the Governing Policies and Procedures for the Writing of ESC Clinical Practice Guidelines document.	7	0.375	declaration of funding but no statement on the influence	3	A description of the types of competing interests considered was provided, as well as the methods by which potential competing interests were sought and a description of the competing interests. There is no description of how the competing interests influenced the guideline process and development of recommendations (-1)	6	0.583333
ESC 2022	Zeppenfeld, K., et al. (2022) 2022 ESC Guidelines for the management of patients with ventricular arrhythmias and the prevention of sudden cardiac death. Eur Heart J 43, 40, 3997-4126. 10.1093/eurheartj/ehac262		1		1		1		1	(-1) for clarity	6	(+1) for each recommendation is linked to further description in the text	2	(+2) peer review journal und "The ESC Guidelines undergo extensive review by the CPG and external experts"	3		1	0.166667	"The Task Force received its entire financial support from the ESC without any involvement fromthe healthcare industry."	7	wie hiermit umgehen? Ich habe auf der verlinkten Hoepage geschaut (https://www.escardio.org/Guidelines/), aber da finde ich die CoIs nicht. Wenn ich die LL selber anklicke, werde ich auf die Journalseite verwiesen, wo man mit wieder auf die esc Seite verweist. Aktuell daher +1, weil Hinweis auf Moepage, aber keine weiteren Infos und ich das auf der Homepage auch nicht finde	2	0.583333
FATC 2014	De Souza, M. J., et al. (2014) 2014 Female Athlete Triad Coalition Consensus Statement on Treatment and Return to Play of the Female Athlete Triad: 1st International Conference held in San Francisco, California, May 2012 and 2nd International Conference held in Indianapolis, Indiana, May 2013. Br J Sports Med, 48, 4, 289. 10.1136/bjsports-2013-093218.		1		1		1		1	(-2) for clarity, because recommendations are hard to identify	5	References were added to some recommendations (+2)	3	peer-reviewed journal	2		1	0.145833		1	declaration of no conflicts of interests	3	0.166667
FMATC 2021	Fredericson, M, et al. (2021) The Male Athlete Triad—A Consensus Statement From the Female and Male Athlete Triad Coalition Part II: Diagnosis, Treatment, and Return-To-Play. Clin J Sport Med, 31, 4, 349-366. 10.1097/jsm.0000000000000948. Nattiv, A., et al. (2021) The Male Athlete Triad-A Consensus Statement From the Female and Male Athlete Triad Coalition Part 1: Definition and Scientific Basis.…		1		1	The authors report on a level of evidence classification system (LoE A-D) on wich the recommendations are based (+2)	3		1		7	(+1) for each recommendation is linked to further description in the text	2	peer-reviewed journal	2		1	0.208333		1	declaration of no conflicts of interests	3	0.166667
FSC 2019	Marcadet, D. M., et al. (2018) French Society of Cardiology guidelines on exercise tests (part 1): Methods and interpretation. Arch Cardiovasc Dis 111, 12, 782-790. 10.1016/j.acvd.2018.05.005 Marcadet, D. M., et al. (2019) French Society of Cardiology guidelines on exercise tests (part 2): Indications for exercise tests in cardiac diseases. Arch Cardiovasc Dis 112, 1, 56-66. 10.1016/j.acvd.2018.0…		1		1	provide information in table 1 and 2	4		1	Marcadet et al. Have a clear structure	4	Marcadet et al. Links recommendations to descriptions and literature	3	The recommendations were published in a peer reviewed journal (+1) and the authors thank a number of reviewers (+1). No further information are provided.	3		1	0.208333	declaration of no funding	7	declaration of no conflicts of interests	3	0.666667
IOC 2013	Sundgot-Borgen, J., et al. (2013) How to minimise the health risks to athletes who compete in weight-sensitive sports review and position statement on behalf of the Ad Hoc Research Working Group on Body Composition, Health and Performance, under the auspices of the IOC Medical Commission. Br J Sports Med 47, 16, 1012-1022. 10.1136/bjsports-2013-092966		1		1		1		1	(-2) for clarity, because recommendations are hard to identify	5		1	peer-reviewed journal	2		1	0.104167	declaration of funding but not statement on the influence	3	declaration of no conflicts of interests	3	0.333333
IOC 2018	Mountjoy, M., et al. (2014) The IOC consensus statement: beyond the Female Athlete Triad—Relative Energy Deficiency in Sport (RED-S). Br J Sports Med, 48, 7, 491-7. 10.1136/bjsports-2014-093502. Mountjoy, M., et al. (2018) International Olympic Committee (IOC) Consensus Statement on Relative Energy Deficiency in Sport (RED-S): 2018 Update. Int J Sport Nutr Exerc Metab, 28, 4, 316-331. 10.1123/ijs…		1		1		1		1	(-2) for clarity, because recommendations are hard to identify	5		1	peer-reviewed journal	2		1	0.104167	declaration of funding but not statement on the influence	3	declaration of no conflicts of interests	3	0.333333
NATA 2012	Casa, D. J., et al. (2012) National athletic trainers' association position statement: preventing sudden death in sports. J Athl Train 47, 1, 96-118. 10.4085/1062-6050-47.1.96		1		1	The authors report on a level of evidence classification system based on the underlying evidence (SORT) (+2)	3		1	(-1) for clarity	6	(+1) for each recommendation is linked to further description in the text	2	peer-reviewed journal	2		1	0.1875		1		1	0
NATA 2013	Casa, D. J., et al. (2013) The Inter-Association Task Force for Preventing Sudden Death in Secondary School Athletics Programs: Best-Practices Recommendations. J Athl Train, 48, 4, 546-53. 10.4085/1062-6050-48.4.12.		1		1		1		1	(-1) for clarity	6		1	peer-reviewed journal	2		1	0.125		1		1	0
NATA 2015	Neal, T. L., et al. (2015) Interassociation Recommendations for Developing a Plan to Recognize and Refer Student-Athletes With Psychological Concerns at the Secondary School Level: A Consensus Statement. J Athl Train, 50, 3, 231-49. 10.4085/1062-6050-50.3.03.		1		1	The authors report on a level of evidence classification system based on the underlying evidence (SORT) (+2)	3		1	(-1) for clarity	6	(+1) for each recommendation is linked to further description in the text	2	peer-reviewed journal	2		1	0.1875		1		1	0
NCAA 2016	Hainline, B., et al. (2016) Interassociation Consensus Statement on Cardiovascular Care of College Student-Athletes. J Athl Train, 51, 4, 344-57. 10.4085/j.jacc.2016.03.527.		1		1		1		1	(-1) for clarity	6	(+2) for link to evidence/description for recommendations	3	peer-reviewed journal	2		1	0.166667	Statement that the funding did not influence the contect is missing (-2)	5	description of conflicts of interest (+2)	3	0.5
NFHS 2022	Drezner, J. A., et al. (2022) Cardiopulmonary Considerations for High School Student-Athletes During the COVID-19 Pandemic: Update to the NFHSAMSSM Guidance Statement. Sports Health, 14, 3, 369-371. 10.1177/19417381221077138.		1		1		1		1	(-1) for clarity	6		1	peer-reviewed journal	2		1	0.125		1	declaration of conflicts of interest	3	0.166667
ACPM 2013	Mahmood, S., et al. (2013) Screening for sudden cardiac death before participation in high school and collegiate sports: American College of Preventive Medicine position statement on preventive practice. Am J Prev Med 45, 1, 130-133. doi:10.1016/j.amepre.2013.04.002		1		1		1		1	(-1) for clarity	6	(+1) for further description in the text	2	peer-reviewed journal	2		1	0.145833		1	declaration of no financial disclosures	3	0.333333

## Sheet: AW
Study ID	Reference	Systematic methods were used to search for evidence. Comments:	Score7	The criteria for selecting the evidence are clearly described. Comments:	Score8	The strengths and limitations of the body of evidence are clearly described. Comments:	Score9	The methods for formulating the recommendations are clearly described. Comments:	Score10	The health benefits, side effects, and risks have been considered in formulating the recommendations. Comments:	Score11	There is an explicit link between the recommendations and the supporting evidence. Comments:	Score12	The guideline has been externally reviewed by experts prior to ist publication. Comments:	Score13	A procedure for updating the guideline is provided. Comments:	Score14	%age domain 3	The views of the funding body have not influenced the content of the guideline. Comments:	Score 22	Competing interests of guideline development group members have been recorded and addressed. Comments:	Score 23	%age domain 6
aaa		• named electronic database(s) or evidence source(s) where the search was performed (e.g., MEDLINE, EMBASE, PsychINFO, CINAHL)• time periods searched (e.g., January 1, 2004 to March 31, 2008)• search terms used (e.g., text words, indexing terms, subheadings)• full search strategy included (e.g., possibly located in appendix)		• description of the inclusion criteria, including target population (patient, public, etc.) characteristics, study design, comparisons (if relevant), outcomes, language (if relevant), context (if relevant)• description of the exclusion criteria (if relevant; e.g., French only listed in the inclusion criteria statement could logically preclude non-Frenchlisted in the exclusion criteria statement		descriptions of how the body of evidence was evaluated for bias and how it was interpreted by members of the guideline development group • aspects upon which to frame descriptions include: study design(s) included in body of evidence, study methodology limitations (sampling, blinding, allocation concealment, analytical methods), appropriateness/relevance of primary and secondary outcomes consider…		• description of the recommendation development process (e.g., steps used in modified Delphi technique, voting procedures that were considered)• outcomes of the recommendation development process (e.g., extent to which consensus was reached using modified Delphi technique, outcome of voting procedures)• description of how the process influenced the recommendations (e.g., results of Delphi techniq…		• supporting data and report of benefits• supporting data and report of harms/side effects/risks• reporting of the balance/trade-off between benefits and harms/side effects/risks • recommendations reflect considerations of both benefits and harms/side effects/risks		• the guideline describes how the guideline development group linked and used the evidence to inform recommendations• each recommendation is linked to a key evidence description/paragraph and/or reference list• recommendations linked to evidence summaries, evidence tables in the results section of the guideline		purpose and intent of the external review (e.g., to improve quality, gather feedback on draft recommendations, assess applicability and feasibility, disseminate evidence)• methods taken to undertake the external review (e.g., rating scale, open-ended questions)• description of the external reviewers (e.g., number, type of reviewers, affiliations)• outcomes/information gathered from the external r…		a statement that the guideline will be updated• explicit time interval or explicit criteria to guide decisions about when an update will occur • methodology for the updating procedure is reported			• the name of the funding body or source of funding (or explicit statement of no funding) • a statement that the funding body did not influence the content of the guideline		• description of the types of competing interests considered • methods by which potential competing interests were sought • description of the competing interests • description of how the competing interests influenced the guideline process and development of recommendations		#DIV/0!
AAFP 2017	Herring, S. A., et al. (2017) Female Athlete Issues for the Team Physician: A Consensus Statement—2017 Update. Medicine & Science in Sports and Exercise. 10.1249/MSS.0000000000001603.	The authors did not report any information regarding systematic evidence searches	1	There is no information on criteria for selecting evidence.	1	The authors did not report on methods used for considering evidence when formulating recommendations	1	The authors do not describe the methods for formulating the recommendations	1	benefits and harms are not discussed	1	Recommendations are not linked directly to evidence supporting this recommendation	1	peer-reviewed journal	2	This statement is an update. There is no information regarding an future update.	1	0.0208333	There is no funding information	1	There is no information regarding conflicts of interest	1	0
AAP 2019	American Academy of Pediatrics, American Academy of Family Physicians, American College of Sports Medicine, American Medical Society for Sports Medicine, American Medical Society for Sports Medicine, American Orthopaedic Society for Sports Medicine, and American Osteopathic Academy of Sports Medicine (2019) Preparticipation Physical Evaluation, 5th Edition. 978-1-61002-301-6.	The authors did not report any information regarding systematic evidence searches	1	There is no information on criteria for selecting evidence.	1	The authors used a level of evidence classification system (LoE A-C) and strength of recommendations system (I-III) on wich the recommendations are based for some recommendations (+1)	2	The authors do not describe the methods for formulating the recommendations	1	Pros and Cons are discussed. Recommendations seem to reflect both, however there is a lack of clarity (-1)	6	Recommendations of interest are only partially linked to evidence supporting this recommendation (+1)	2	There is no information regarding external review by experts.	1	There is no information regarding an update.	1	0.145833	There is no funding information	1	There is no information regarding conflicts of interest	1	0
AAP 2022	American Academy of Pediatrics (2022) COVID-19 Interim Guidance: Return to Sports and Physical Activity. COVID-19 Interim Guidance: Return to Sports URL: https://www.aap.org/en/pages/2019-novel-coronavirus-covid-19-infections/clinical-guidance/covid-19-interim-guidance-return-to-sports/	The authors did not report any information regarding systematic evidence searches	1	There is no information on criteria for selecting evidence.	1	The authors did not report on concrete methods used for considering evidence when formulating recommendations	1	The authors do not describe the methods for formulating the recommendations	1	benefits and harms are not discussed	1	Recommendations are not linked directly to evidence supporting this recommendation	1	There is no information regarding external review by experts.	1	There is no information regarding an update.	1	0	There is no funding information	1	There is no information regarding conflicts of interest	1	0
ACC 2021	Kim, J. H., et al. (2021) Coronavirus Disease 2019 and the Athletic Heart Emerging Perspectives on Pathology, Risks, and Return to Play. JAMA cardiology, 6, 2, 219-227. 10.1001/jamacardio.2020.5890.	The authors did not report any information regarding systematic evidence searches	1	There is no information on criteria for selecting evidence.	1	The authors did not report on methods used for considering evidence when formulating recommendations	1	The authors do not describe the methods for formulating the recommendations	1	Pros and Cons are broadly discussed (+1)	2	Recommendations are not linked directly to evidence supporting this recommendation	1	There is no information regarding external review by experts. The guideline was published in a peer-reviewed journal (+1)	2	There is no information regarding an update.	1	0.0416667	There is no funding information	1	competing interests are descirbed (+2). There is no further information	3	0.166667
ACOG 2020	(2020) Physical Activity and Exercise During Pregnancy and the Postpartum Period: ACOG Committee Opinion, Number 804. Obstet Gynecol 135, 4, e178-e188. 10.1097/aog.0000000000003772	The authors did not report any information regarding systematic evidence searches	1	There is no information on criteria for selecting evidence.	1	The authors did not report on concrete methods used for considering evidence when formulating recommendations	1	The authors do not describe the methods for formulating the recommendations	1	benefits and harms are not discussed	1	Recommendations are not linked directly to evidence supporting this recommendation	1	There is no information regarding external review by experts. The guideline was published in a peer-reviewed journal (+1)	2	There is no information regarding an update.	1	0.0208333	There is no funding information	1	The authors state that all ACOG committee members and authors have submitted a conflict of interest disclosure statement related to this published product. Any potential conflicts have been considered and managed in accordance with ACOG’s Conflict ofInterest Disclosure Policy. (+2) There is no further information.	3	0.166667
ACSM 2019	Campbell, K. L., et al. (2019) Exercise Guidelines for Cancer Survivors: Consensus Statement from International Multidisciplinary Roundtable. Med Sci Sports Exerc 51, 11, 2375-2390. 10.1249/mss.0000000000002116	The authors named electronic databases that were searched (+1) and search periods (+1) There is no other information on the methods that were used for searching evidence	3	The authors stated which study designs were eligible for inclusion (+1)	2	Report on AMSTAR(+1)	2	The authors provide information on the recommendation development process (+2); There is no concete information on the outcomes of the recommendation development process or how the process influenced the recommendations	3	The pros and cons for the recommendations of interest are braodly described (+1)	2	The recommendations of interst were linked to another guideline (+1)	2	There is no information regarding external review by experts. The guideline was published in a peer-reviewed journal (+1)	2	The authors suggest future updates (+1). There is no further information regarding future updates	2	0.208333	Funders are stated. It is unclear whether one funder is a for-profit organisation. There is no information wethere the funding bodies have influenced the content of the gudieline (-3)	4	The authors state that there are no conflicts of interest, There is no description of methods (-2) and no description of types considered (-1)	4	0.5
ACSM 2021	Liguori, G., Ed. (2021) ACSM's Guidelines for Exercise Testing and Prescription. Lippincott Williams & Wilkins, 11. 197515021X.	The authors did not report any information regarding systematic evidence searches	1	There is no concrete information on criteria for selecting evidence.	1	The authors did not report on methods used for considering evidence when formulating recommendations	1	The authors do not describe the methods for formulating the recommendations	1	Pros and Cons are broadly discussed (+1). Recommendations seem to reflect the consideration of both (+2)	4	The recommendations are not linked to evidence	1	A large number of external reviewers is listed (+2). There is no further information regarding the external review process	3	There is no information regarding an update.	1	0.104167	There is no funding information	1	There is no information regarding conflicts of interest	1	0
AHA ACC 2015	Maron, B. J., et al. (2015) Eligibility and Disqualification Recommendations for Competitive Athletes With Cardiovascular Abnormalities: Preamble, Principles, and General Considerations: A Scientific Statement From the American Heart Association and American College of Cardiology. Circulation 132, 22, e256-261. 10.1161/cir.0000000000000236 Maron, B. J., et al. (2015) Eligibility and Disqualificat…	The general method document of AHA guidelines states that Medline, the Cochrane Library and a clinical trials database are generally searched (+1). There is no further information regarding systematic search methods	2	There is no concrete information on criteria for selecting evidence	1	The authors report on a level of evidence classification system based on study design (+2)	3	The general methods documents provides a description of the recommendation development process for AHA guidelines (+2). There ia no further information on the outcomes of the recommendation development process nor a description of how the process influenced the recommendations	3	Health benefits and harms are presented. The trade-off between benefits and harms is discussed and is reflected in the recommendations. There is a lack of clarity (-1)	6	There is no explicit link between the recommendations and supporting evidence. Most recommendations seem not to be evidence based	1	There are general information on the selection of peer reviewers and the peer-review process in the methods document for AHA guidelines (+2). The reviewers are stated for the concrete guideline (+1) There is no information on the outcomes gathered from the external review nor a descripton of how the information gathered was used to inform th guideline development process for the guideline at hand.	4	The process for deciding on guideline updates for AHA guidelines is described in the general methods guide.	7	0.395833	There is no funding information for the guideline at hand	1	The authors state the types of competing interests considered (+1), provide a description of competing interests (+1), the methods by which potential competing interest were sought (+2). There is no descripion of how the CI influenced the guideline process and the development of recommendations	5	0.333333
AMSSM 2017a	Drezner, J. A., et al. (2017) AMSSM Position Statement on Cardiovascular Preparticipation Screening in Athletes: Current evidence, knowledge gaps, recommendations and future directions. Br J Sports Med, 51, 3, 153-167. 10.1136/bjsports-2016-096781.	The authors did not report any information regarding systematic evidence searches	1	The authors did not report any criteria for selecting evidence	1	The strengths and limitations of the body of evidence are discussed within the text (+2). There are no information on systematic methods that might have been applied	3	The authors broadly describe the recommendation development process (task force, survey, conference calls, literature review, in person meeting) (+2). There is no detailed despriction of outcomes of the recommendation development process nor a description of how the process was influenced by the recommendations	3	Health benefits and harms incl. Supporting data are presented in the text and tables. The trade-off between benefits and harms is discussed and is reflected in the recommendations	7	The authors provide evidence (+1), but do not link each recommendation to key evidence nor linked recommendations to evidence summaries or tables	2	'The guideline was pubished in a peer-reviewed journal (+1). Several extrenal reviewers reviewed the manuscript prior to publication (+1). There are no further information regarding an external review	3	There is no information regarding an update.	1	0.270833	There is no funding information	1	The authors state that there are no conflicts of interest, There is no description of methods (-2) and no description of types considered (-1)	4	0.25
AMSSM 2017b (ECG)	Drezner, J. A., et al. (2017) International criteria for electrocardiographic interpretation in athletes: consensus statement. Br J Sports Med, 51, 9, 704-731. 10.1136/bjsports-2016-097331.	The authors did not report any information regarding systematic evidence searches	1	The authors did not report any criteria for selecting evidence	1	The strengths and limitations of the body of evidence are discussed within the text (+2). There are no information on systematic methods that might have been applied	3	There is no concete information regarding the methods for formulating the recommendations. There is only a borad description (summit meeting, international expert gourp, +1)	2	The recommendations refer to a correct interpretation of ECG findings in athletes. Various aspects were discussed and recommendations seem to reflect the underlying data/discussion points.	7	For most recommendations, there is no explict link between the recommendations and the supporting evidence. Only a few recommendations are linked to a reference (+1)	2	The recommendations were published in a peer reviewed journal (+1) and the authors state that there was an external peer review (+1). No further information is provided.	3	This guideline is an update. There is no information regarding a future update.	1	0.25	Funders are stated. There is no information wethere the funding bodies have influenced the content of the gudieline (-3)	4	The authors state that there are no conflicts of interest, There is no description of methods (-2) and no description of types considered (-1)	4	0.5
AMSSM 2020	Chang, C. et al. (2020) Mental Health Issues and Psychological Factors in Athletes: Detection, Management, Effect on Performance, and Prevention: American Medical Society for Sports Medicine Position Statement – Executive Summary. Br J Sports Med, 54, 4, 216-220. 10.1136/bjsports-2019-101583.	The authors named electronic databases that were searched (+1). There is no other information on the methods that were used for searching evidence	2	The authors did not report any criteria for selecting evidence	1	The authors used SORT for grading the strength of recommendations (+2)	3	The authors broadly describe the recommendation development process (engagement of the writing group in conference calls and written communications) (+1). There is no detailed information regarding the outcomes of the recommendation development process nor a description of how the process was influenced by the recommendations	2	The authors discuss on (health) benefits and harms (+2) the recommendations seem to reflect considerations of both (+2)	5	Each recommendation is linked to evidence references (+2)	3	The guideline was pubished in a peer-reviewed journal (+1). One (probably) external person reviewed the manuscript (+1). There is no further information regarding an external review	3	There is no information regarding an update.	1	0.25	"The authors have not declared a specific grant for this research from any funding agency in the public, commercial or not- for- profit sectors."	7	The authors state that there are no conflicts of interest, There is no description of methods (-2) and no description of types considered (-1)	4	0.75
AMSSM 2022	Narducci, D. M., et al. (2022) COVID Vaccination in Athletes and Updated Interim Guidance on the Preparticipation Physical Examination During the SARS-Cov-2 Pandemic. Clin J Sport Med, 32, 1, e1-e6. 10.1097/jsm.0000000000000981. Diamond, A. B., et al. (2021) Interim Guidance on the Preparticipation Physical Examination for Athletes During the SARS-CoV-2 Pandemic. Clin J Sport Med 31, 1, 1-6. 10.1…	The authors did not report any concrete information regarding systematic evidence searches	1	The authors did not report any criteria for selecting evidence	1	The authors did not report on methods used for considering evidence when formulating recommendations	1	The authors state, that an iterative process and expert consensus was used to finalize the guideline statement.This was based on an expert panel who held a series of meetings/virtual meetings, conference calls and written communications (+1). There is no concrete information on the recommendation development process, nor on the outcomes of the development process or a description of how the proce…	2	The authors broadly discuss on advantages and disagvantages of some of the extracted recommendations (+1)	2	The authors only refer to a guideline from which some recommendations were taken (+1)	2	'The guideline was pubished in a peer-reviewed journal (+1). One (probably) external person reviewed the manuscript (+1). There are no further information regarding an external review	3	This publication is an update. There is no further information regarding future updates	1	0.104167	There is no funding information	1	The authors state that there are no conflicts of interest for the update and indirect conflicts of interest for two persons of the first version (-1) , There is no description of methods (-2) and no description of types considered (-1)	3	0.166667
BSE CRY 2018	Oxborough, D., et al. (2018) A guideline update for the practice of echocardiography in the cardiac screening of sports participants: a joint policy statement from the British Society of Echocardiography and Cardiac Risk in the Young. Echo Res Pract, 5, 1, G1-g10.	The authors did not report any concrete information regarding systematic evidence searches	1	There is no information on criteria for selecting evidence.	1	The authors did not report on methods used for considering evidence when formulating recommendations	1	The authors do not describe the methods for formulating the recommendations	1	benefits and harms are not concretely discussed	1	Some recommendations of interest are linked linked to evidence supporting this recommendation (+1). There are no evidence summaries, tables or comparable	2	There is no information regarding external review by experts. The guideline was published in a peer-reviewed journal (+1)	2	This statement is an update. There is no information regarding an future update.	1	0.0416667	There is no funding	7	The authors state that there are no conflicts of interest, There is no description of methods (-2) and no description of types considered (-1)	4	0.75
CACHN 2021	McKinney, J., et al. (2021) COVID-19eMyocarditis and Return to Play: Reflections and Recommendations From a Canadian Working Group. Can J Cardiol, 37, 8, 1165-1174. 10.1016/j.cjca.2020.11.007.	The authors did not report any concrete information regarding systematic evidence searches	1	There is no information on criteria for selecting evidence.	1	The authors did not report on methods used for considering evidence when formulating recommendations	1	The authors do not describe the methods for formulating the recommendations	1	benefits and harms are discussed according to the evidence base and recommendations relect both.	7	Recommendations of interest are not linked to evidence supporting this recommendation	1	There is no information regarding external review by experts. The guideline was published in a peer-reviewed journal (+1)	2	There is no information regarding an update.	1	0.145833	Funding description refers to authors not to the whole guideline	4	The authors state that there are no conflicts of interest, There is no description of methods (-2) and no description of types considered (-1)	4	0.5
CASEM 2020	Thornton, J. S., et al. (2020) Physical Activity Prescription: A Critical Opportunity to Address a Modifiable Risk Factor for the Prevention and Management of Chronic Disease: A Position Statement by the Canadian Academy of Sport and Exercise Medicine: Erratum. Clin J Sport Med 30, 6, 616. 10.1097/jsm.0000000000000664	The authors did not report any information regarding systematic evidence searches	1	There is no information on criteria for selecting evidence.	1	The authors did not report on methods used for considering evidence when formulating recommendations	1	The authors do not describe the methods for formulating the recommendations	1	Pros and Cons for recommendations of interest are not discussed	1	Recommendations of interest are not linked to evidence supporting this recommendation	1	Peer reviewed journal and a large number of external reviewers is listed (+2). There is no further information regarding the external review process	3	There is no information regarding an update.	1	0.0416667	There is no funding information	1	The authors state that there are no conflicts of interest, There is no description of methods (-2) and no description of types considered (-1)	4	0.25
CCS CHRS 2019	Johri, A. M., et al. (2019) Canadian Cardiovascular Society/Canadian Heart Rhythm Society Joint Position Statement on the Cardiovascular Screening of Competitive Athletes. Can J Cardiol, 35, 1, 1-11. 10.1016/j.cjca.2018.10.016.	The authors did not report any concrete information regarding systematic evidence searches	1	There is no information on criteria for selecting evidence.	1	The authors used the GRADE Framework for formulating recommendations. This includes the consideration of strengths and limitations of the body of evidence. However, the process was not described in detail (-2)	5	The development process is descriped. There is no concrete information regarding the outcomes of the development process (-2) nor a description of how the process influenced the recommendations (-2)	3	benefits and harms are discussed according to the evidence base and recommendations relect both.	7	Recommendations of interest are not linked to evidence supporting this recommendation	1	There is no information on the outcomes/information gathered from the review (-2) nor a descirption of how the information gathered was used to inform the guideline development process and/or formation of recommendations (-1).	4	CCS provides information on the methods and purposes of CCS guideline updates. But: Document hard to find	6	0.416667	"It is CCS policy that no industry support is accepted for the development of guidelines or position statements." "CCS does accept third party funding for guideline knowledge translation activities, seeking multiple supporters whenever possible. Supporters have no involvement in content development. We wholeheartedly thank the following organizations for their support of our knowledge translation…	7	It is stated that disclosure information of the authors and reviewers is available from the CCS on their guideline library. However, concrete information could not be found. General information state: "The CCS strives for 50% +1 of primary panel members to have no relevant relationships with industry therefore; conflicts must be identified early in the process to achieve the necessary panel compo…	3	0.666667
COCIS 2021	Biffi, A., et al. (2013) Italian cardiological guidelines for sports eligibility in athletes with heart disease: part 1. J Cardiovasc Med (Hagerstown) 14, 7, 477-499. 10.2459/JCM.0b013e32835f6a21 Biffi, A., et al. (2013) Italian cardiological guidelines for sports eligibility in athletes with heart disease: part 2. J Cardiovasc Med (Hagerstown) 14, 7, 500-515. 10.2459/JCM.0b013e32835fcb8a Delise,…	The authors did not report any information regarding systematic evidence searches	1	There is no information on criteria for selecting evidence.	1	The authors did not report on concrete methods used for considering evidence when formulating recommendations	1	The authors do not describe the methods for formulating the recommendations	1	benefits and harms are not discussed for recommendations of interest	1	Recommendations of interest are not linked directly to evidence supporting this recommendation	1	There is no information regarding external review by experts. The guideline was published in a peer-reviewed journal (+1)	2	The guideance seems to be frequently updated (+2)	3	0.0625	There is no funding information	1	conflicts of interest are not reported in the version from which recommendations were considered	1	0
COPSI 2020	McCluskey, P. et al. (2020) Return to Health and Performance following COVID-19 Infection 2020. Canadian Olympic and Paralympic Sport Institute Network.	The authors did not report any information regarding systematic evidence searches	1	There is no conrete information on criteria for selecting evidence.	1	The authors did not report on methods used for considering evidence when formulating recommendations	1	The authors do not describe the methods for formulating the recommendations	1	Health benefits and harms are not specifically discussed	1	The recommendations are not linked to evidence	1	There is no information regarding an external review	1	There is a statement that the guideline will be updated (+2) with new medical/scientifical advantages arising or national health authority regulatory changes (+1). There is no concrete information on the methodology for the updating procedure	4	0.0625	There is no funding information	1	There are no information regarding conflicts of interest	1	0
EA4SD 2020	Stamos, A., et al. (2020) The European Association for Sports Dentistry, Academy for Sports Dentistry, European College of Sports and Exercise Physicians consensus statement on sports dentistry integration in sports medicine. Dent Traumatol 36, 6, 680-684. 10.1111/edt.12593	The authors did not report any information regarding systematic evidence searches	1	There is no information on criteria for selecting evidence.. Recommendations are consensus-based	1	The authors did not report on methods used for considering evidence when formulating recommendations	1	The authors do not describe the methods for formulating the recommendations	1	Pros and Cons are broadly discussed (+1)	2	The recommendations are not linked to evidence	1	There is no information regarding external review by experts. The guideline was published in a peer-reviewed journal (+1)	2	There is no information regarding an update.	1	0.0416667	There is no funding information	1	The authors state that there are no conflicts of interest, There is no description of methods (-2) and no description of types considered (-1)	4	0.25
EAPC EACVI 2015	Galderisi, M., et al. (2015) The multi-modality cardiac imaging approach to the Athlete’s heart: an expert consensus of the European Association of Cardiovascular Imaging. Eur Heart J Cardiovasc Imaging, 16, 4, 353. 10.1093/ehjci/jeu323. Pelliccia, A., et al. (2018) European Association of Preventive Cardiology (EAPC) and European Association of Cardiovascular Imaging (EACVI) joint position state…	The authors did not report any information regarding systematic evidence searches	1	The authors did not report any criteria for selecting evidence	1	The authors did not report on methods used for considering evidence when formulating recommendations	1	The authors do not describe the methods for formulating the recommendations	1	The pros and cons of cardiovascular imaging are broadly discussed within the text (+2)	3	The authors do not explicitly link the evidence with the recommendations	1	The recommendations were published in a peer reviewed journal (+1) and the authors state that there was an external peer review (+1). No further information is provided.	3	There is no information regarding an update.	1	0.0833333	There is no funding information	1	The authors state that there are no conflicts of interest, There is no description of methods (-2) and no description of types considered (-1)	4	0.25
EFSMA 2015	Löllgen, H., et al. (2015) The Pre-Participation Examination in Sports: EFSMA Statement on ECG for Pre-Particpation Examination. Deutsche Zeitschrift für Sportmedizin, 66, 6, 151-155. 10.5960/dzsm.2015.182.	The authors did not report any information regarding systematic evidence searches	1	The authors did not report any criteria for selecting evidence	1	The strengths and limitations of ECG are discussed within the text (+1). There is no information on systematic methods that might have been applied	2	The authors do not describe the methods for formulating the recommendations	1	The pros and cons of ECG screening are described and the authors state, that their recommendations are based on these considerations. There is less concrete information regarding other recommendation topics (-1) and there is a lack of clarity (-1)	5	For most recommendations, there is no explict link between the recommendations and the supporting evidence. Only a few recommendations are linked to a reference (+1)	2	There is no information regarding external review by experts. The guideline was published in a peer-reviewed journal (+1)	2	There is no information regarding an update.	1	0.145833	There is no funding information	1	The authors state that there are no conflicts of interest, There is no description of methods (-2) and no description of types considered (-1)	4	0.25
EFSMA 2021	Ionescu, A. M., et al. (2021) Preparticipation medical evaluation for elite athletes: EFSMA recommendations on standardised preparticipation evaluation form in European countries. BMJ Open Sport Exerc Med, 7, 4, e001178. 10.1136/bmjsem-2021-001178.	The authors did not report any information regarding systematic evidence searches	1	There is no information on criteria for selecting evidence.	1	The authors did not report on methods used for considering evidence when formulating recommendations	1	The authors do not describe the methods for formulating the recommendations	1	Pros and Cons are discussed (+2)	3	Recommendations of interest are not linked to evidence supporting this recommendation	1	There is no information regarding external review by experts. The guideline was published in a peer-reviewed journal (+1)	2	There is no information regarding an update.	1	0.0625	Funding description refers to authors not to the whole guideline	4	The authors state that there are no conflicts of interest, There is no description of methods (-2) and no description of types considered (-1)	4	0.5
EHRA EACPR 2017	Mont, L., et al. (2017) Pre-participation cardiovascular evaluation for athletic participants to prevent sudden death: Position paper from the EHRA and the EACPR, branches of the ESC. Endorsed by APHRS, HRS, and SOLAECE. Eur J Prev Cardiol, 24, 1, 41-69. 10.1177/2047487316676042.	The authors did not report any information regarding systematic evidence searches	1	There is no information on criteria for selecting evidence.	1	The authors did not report on concrete methods used for considering evidence when formulating recommendations	1	The authors do not describe the methods for formulating the recommendations	1	Pros and Cons are discussed. Recommendations seem to reflect both, however there is a lack of clarity (-1) and some statements seem to be contradictory (-1)	5	Recommendations of interest are not linked directly to evidence supporting this recommendation	1	The recommendations were published in a peer reviewed journal (+1) and the authors state that there was an external peer review and external reviewers are named (+2). No further information is provided.	4	This guideline is an update. There is no information regarding a future update.	1	0.145833	There is no funding information	1	There is no information regarding conflicts of interest	1	0
ESC 2021	Pelliccia, A., et al. (2021) 2020 ESC Guidelines on sports cardiology and exercise in patients with cardiovascular disease. European Heart Journal, 42, 17-96.doi:10.1093/eurheartj/ehaa605.	The authors did not report any information regarding systematic evidence searches	1	There is no information on criteria for selecting evidence.	1	The authors report on a level of evidence classification system (LoE A-C) on wich the recommendations are based (+2)	3	Some general information on the guideline development process are provided in the Governing Policies and Procedures for the Writing of ESC Clinical Practice Guidelines (+2). There is no concrete information for this guideline	3	Pros and cons are discussed und referenced. The autors state that recommendations reflect the consideration of both both - benefits and harms	7	Recommendations are not linked directly to evidence supporting this recommendation	1	There was an external review. External reviewers are described. The external review process is described in the Governing Policies and Procedures for the Writing of ESC Clinical Practice Guidelines document. There is no information on outcomes/Information gathered from the external review (-1)	6	The process for deciding on guideline updates for ECG guidelines is described in the Governing Policies and Procedures for the Writing of ESC Clinical Practice Guidelines document.	7	0.4375	The guideline was solely funded by the ESC (+3) but no statement on the influence	4	A description of the types of competing interests considered was provided, as well as the methods by which potential competing interests were sought and a description of the competing interests. There is no description of how the competing interests influenced the guideline process and development of recommendations (-1)	6	0.666667
ESC 2022	Zeppenfeld, K., et al. (2022) 2022 ESC Guidelines for the management of patients with ventricular arrhythmias and the prevention of sudden cardiac death. Eur Heart J 43, 40, 3997-4126. 10.1093/eurheartj/ehac262	The authors did not report any information regarding systematic evidence searches	1	The authors did not report any criteria for selecting the evidence	1	The authors only report on a level of evidence classification system based on study design (+2)	3	The authors descibe how many experts were part of the task force committee, on an anonymous voting process and that recommendations that were subject to a vote achieved at least 75% among voting members. There is no specific information regarding the recommendation development process (-2), no specific information on the extent to which consensus was reached for each recommendation (-1), nor how …	3	The trade-off between benefits and harms was not explicitly discussed (-1); supporting data on benefits and harms were only discussed broadly (-1)	5	recommendations are linked to the underlying evidence. Evidence tables are provided.	7	An external review by a large number of experts was undertaken. The methods taken to undertake the external review and how the information gathered was used to inform the guideline develeopment process/formating of recommendations was descibed for ECS guidelines in general, outcomes/information gathered from the external review were not described (-2), clarity of presentation (-1)	4	information on updating "rules" for ECS guidelines are available in an additional document	7	0.479167	funding was only provided by publishing organisation	7	no decription of how the competing interests influenced the guideline process and development of recommendations (-1)	6	0.916667
FATC 2014	De Souza, M. J., et al. (2014) 2014 Female Athlete Triad Coalition Consensus Statement on Treatment and Return to Play of the Female Athlete Triad: 1st International Conference held in San Francisco, California, May 2012 and 2nd International Conference held in Indianapolis, Indiana, May 2013. Br J Sports Med, 48, 4, 289. 10.1136/bjsports-2013-093218.	The authors did not report any information regarding systematic evidence searches	1	The authors did not report any criteria for selecting evidence	1	The authors did not report on methods used for considering evidence when formulating recommendations	1	The authors state, that the consensus process was based on a similar approach as the"Consensus Statement on Concussion in Sport: the 3rd International Conference on Concussion in Sport held in Zurich, November 2008" (http://dx.doi.org/10.1136/bjsm.2009.058248). In this paper, the authors make some general satements on the consensus process. There is no detailed information regarding the conrecte …	3	The authors boradly discuss on (health) benefits and harms (+2)	3	the guideline did not describe how the guideline development group linked and used the evidence to inform recommendations (-1), recommendations were not linked to evidence summaries, evidence tables in the results section of the guideline (-2), not all recommendations are linked to references (-1)	3	The recommendations were published in a peer reviewed journal (+1) and the authors state that there was an external peer review (+1). No further information is provided.	2	There is no information regarding an update.	1	0.145833	There is no funding information	1	The authors state that there are no conflicts of interest, There is no description of methods (-2) and no description of types considered (-1)	4	0.25
FMATC 2021	Fredericson, M, et al. (2021) The Male Athlete Triad—A Consensus Statement From the Female and Male Athlete Triad Coalition Part II: Diagnosis, Treatment, and Return-To-Play. Clin J Sport Med, 31, 4, 349-366. 10.1097/jsm.0000000000000948. Nattiv, A., et al. (2021) The Male Athlete Triad-A Consensus Statement From the Female and Male Athlete Triad Coalition Part 1: Definition and Scientific Basis.…	The authors did not report any concrete information regarding systematic evidence searches	1	There are no information on criteria for selecting evidence.	1	The authors report on a level of evidence classification system (LoE A-D) on wich the recommendations are based (+2)	3	The authors do not describe the methods for formulating the recommendations	1	benefits and harms are not discussed for recommendations of interest	1	Recommendations of interest are not linked to evidence supporting this recommendation	1	There is no information regarding external review by experts. The guideline was published in a peer-reviewed journal (+1)	2	There is no information regarding an update.	1	0.0625	There is no funding information	1	The authors state that there are no conflicts of interest, There is no description of methods (-2) and no description of types considered (-1)	4	0.25
FSC 2019	Marcadet, D. M., et al. (2018) French Society of Cardiology guidelines on exercise tests (part 1): Methods and interpretation. Arch Cardiovasc Dis 111, 12, 782-790. 10.1016/j.acvd.2018.05.005 Marcadet, D. M., et al. (2019) French Society of Cardiology guidelines on exercise tests (part 2): Indications for exercise tests in cardiac diseases. Arch Cardiovasc Dis 112, 1, 56-66. 10.1016/j.acvd.2018.0…	The authors did not report any information regarding systematic evidence searches	1	The authors did not report any criteria for selecting evidence	1	The authors provide information in table 1 and 2	4	The authors do not describe the methods for formulating the recommendations	1	Health benefits and harms are not specifically discussed for recommendations of interest	1	For some recommendations, there is an explicit link to a to reference (+1) There are no other information/linkages provided	2	The recommendations were published in a peer reviewed journal (+1) and the authors thank a number of reviewers (+1). No further information is provided.	3	There is no information regarding future updates	1	0.125	no funding was received	7	The authors state that there are no conflicts of interest, There is no description of methods (-2) and no description of types considered (-1)	4	0.75
IOC 2013	Sundgot-Borgen, J., et al. (2013) How to minimise the health risks to athletes who compete in weight-sensitive sports review and position statement on behalf of the Ad Hoc Research Working Group on Body Composition, Health and Performance, under the auspices of the IOC Medical Commission. Br J Sports Med 47, 16, 1012-1022. 10.1136/bjsports-2013-092966	The authors did not report any information regarding systematic evidence searches	1	There is no information on criteria for selecting evidence.	1	The authors did not report on methods used for considering evidence when formulating recommendations	1	The authors do not describe the methods for formulating the recommendations	1	Pros and Cons are broadly discussed (+1)	2	Recommendations of interest are not linked to evidence supporting this recommendation	1	There is no information regarding external review by experts. The guideline was published in a peer-reviewed journal (+1)	2	There is no information regarding an update.	1	0.0416667	The funding body is named (+3), but there is no statement whether the funding body influenced the content of the position statement	4	The authors state that there are no conflicts of interest, There is no description of methods (-2) and no description of types considered (-1)	4	0.5
IOC 2014/2018	Mountjoy, M., et al. (2014) The IOC consensus statement: beyond the Female Athlete Triad—Relative Energy Deficiency in Sport (RED-S). Br J Sports Med, 48, 7, 491-7. 10.1136/bjsports-2014-093502. Mountjoy, M., et al. (2018) International Olympic Committee (IOC) Consensus Statement on Relative Energy Deficiency in Sport (RED-S): 2018 Update. Int J Sport Nutr Exerc Metab, 28, 4, 316-331. 10.1123/ijs…	The authors did not report any information regarding systematic evidence searches	1	There is no information on criteria for selecting evidence.	1	The authors did not report on methods used for considering evidence when formulating recommendations	1	The authors do not describe the methods for formulating the recommendations	1	Pros and Cons are broadly discussed (+1)	2	Recommendations of interest are not linked to evidence supporting this recommendation	1	There is no information regarding external review by experts. The guideline was published in a peer-reviewed journal (+1)	2	These versions are updates or partial updates of earlier consensus statements. There are no concrete information regarding future updates.	1	0.0416667	The funding body is named (+3), but there is no statement whether the funding body influenced the content of the position statement	4	The authors state that there are no conflicts of interest, There is no description of methods (-2) and no description of types considered (-1)	4	0.5
NATA 2012	Casa, D. J., et al. (2012) National athletic trainers' association position statement: preventing sudden death in sports. J Athl Train 47, 1, 96-118. 10.4085/1062-6050-47.1.96	The authors did not report any information regarding systematic evidence searches	1	There is no concrete information on criteria for selecting evidence	1	The authors report on a level of evidence classification system based on the underlying evidence (SORT) (+2)	3	The authors do not describe the methods for formulating the recommendations	1	Pros and Cons are broadly discussed (+1)	2	For some recommendations, there is an explicit link to a to reference (+1) There are no other information/linkages provided	2	There is no information regarding external review by experts. The guideline was published in a peer-reviewed journal (+1)	2	There is no information regarding an update.	1	0.104167	There is no funding information	1	There is no information regarding conflicts of interest	1	0
NATA 2013	Casa, D. J., et al. (2013) The Inter-Association Task Force for Preventing Sudden Death in Secondary School Athletics Programs: Best-Practices Recommendations. J Athl Train, 48, 4, 546-53. 10.4085/1062-6050-48.4.12.	The authors did not report any information regarding systematic evidence searches	1	The authors did not report any criteria for selecting evidence	1	The authors did not report on methods used for considering evidence when formulating recommendations	1	The methods for formulating the recommendations were not described at all.	1	risks and benefits were only discussed regarding ECG-Screening (+1)	2	The methods for formulating the recommendations were not described at all. Authors do not describe the use of evidence for formulating the recommendations.	1	There is no information regarding external review by experts. The guideline was published in a peer-reviewed journal (+1)	2	The authors only provide this general statement "The NATA and the Inter-Association Task Force reserve the right to rescind or modify their statements at any time."	1	0.0416667	There is no funding information	1	There is no information regarding conflicts of interest	1	0
NATA 2015	Neal, T. L., et al. (2015) Interassociation Recommendations for Developing a Plan to Recognize and Refer Student-Athletes With Psychological Concerns at the Secondary School Level: A Consensus Statement. J Athl Train, 50, 3, 231-49. 10.4085/1062-6050-50.3.03.	The authors did not report any concrete information regarding systematic evidence searches	1	There is no information on criteria for selecting evidence.	1	The authors report on a level of evidence classification system based on the underlying evidence (SORT) (+2)	3	The authors do not describe the methods for formulating the recommendations	1	benefits and harms are not discussed for recommendations of interest	1	Recommendations of interest are not linked to evidence supporting this recommendation	1	There is no information regarding external review by experts. The guideline was published in a peer-reviewed journal (+1)	2	There is no information regarding an update.	1	0.0625	There is no funding information	1	There is no information regarding conflicts of interest	1	0
NCAA 2016	Hainline, B., et al. (2016) Interassociation Consensus Statement on Cardiovascular Care of College Student-Athletes. J Athl Train, 51, 4, 344-57. 10.4085/j.jacc.2016.03.527.	The authors did not report any information regarding systematic evidence searches	1	There is no information on criteria for selecting evidence.	1	The authors did not report on methods used for considering evidence when formulating recommendations	1	The authors do not describe the methods for formulating the recommendations	1	Pros and Cons are broadly discussed (+1)	2	Recommendations of interest are not linked to evidence supporting this recommendation	1	There is no information regarding external review by experts. The guideline was published in a peer-reviewed journal (+1)	2	There is no information regarding an update.	1	0.0416667	The funding body is named (+3), but there is no statement whether the funding body influenced the content of the position statement	4	The authors state the conflicts of interest . There is no information regarding the types considered (-1), the methods sought (-2) or a desciption how the competing interests influenced the guideline process and development of recommendations (-2)	2	0.333333
NFHS 2022	Drezner, J. A., et al. (2022) Cardiopulmonary Considerations for High School Student-Athletes During the COVID-19 Pandemic: Update to the NFHSAMSSM Guidance Statement. Sports Health, 14, 3, 369-371. 10.1177/19417381221077138.	The authors did not report any information regarding systematic evidence searches	1	There is no information on criteria for selecting evidence.	1	The authors did not report on methods used for considering evidence when formulating recommendations	1	The authors do not describe the methods for formulating the recommendations	1	'The authors discuss on (health) benefits and harms (+2) the recommendations seem to reflect considerations of both (+2)	5	The authors do not explicitly link the evidence with the recommendations	1	The guideline was pubished in a peer-reviewed journal (+1)	2	The authors state that "The NFHS reserves the right to rescind or modify any such document at any time." There is no concret information regarding and update	1	0.104167	There is no funding information	1	Some authors declare financial conflicts of interest (+1). There is no further information regarding the types of COI that were considered, the methods by which potential conflicts of interest were sought or a description of how the competing interests influenced the guideline process and development of recommendations	2	0.0833333
ACPM 2013	Mahmood, S., et al. (2013) Screening for sudden cardiac death before participation in high school and collegiate sports: American College of Preventive Medicine position statement on preventive practice. Am J Prev Med 45, 1, 130-133. doi:10.1016/j.amepre.2013.04.002	The authors did not report any information regarding systematic evidence searches	1	There is no information on criteria for selecting evidence.	1	The authors did not report on methods used for considering evidence when formulating recommendations	1	The authors do not describe the methods for formulating the recommendations	1	Broad discussion of benefits and harms (+2)	3	The authors do not explicitly link the evidence with the recommendations	1	The guideline was pubished in a peer-reviewed journal (+1)	2	There is no information regarding an update.	1	0.0625	There is no funding information	1	The author declare no financial conflicts of interest. There is no description of methods (-2), it remains unclear, wheter other types of COI were addressed (-2)	3	0.166667

## Sheet: KG
Study ID	Reference	Systematic methods were used to search for evidence. Comments:	Score7	The criteria for selecting the evidence are clearly described. Comments:	Score8	The strengths and limitations of the body of evidence are clearly described. Comments:	Score9	The methods for formulating the recommendations are clearly described. Comments:	Score10	The health benefits, side effects, and risks have been considered in formulating the recommendations. Comments:	Score11	There is an explicit link between the recommendations and the supporting evidence. Comments:	Score12	The guideline has been externally reviewed by experts prior to ist publication. Comments:	Score13	A procedure for updating the guideline is provided. Comments:	Score14	%age domain 3	The views of the funding body have not influenced the content of the guideline. Comments:	Score 22	Competing interests of guideline development group members have been recorded and addressed. Comments:	Score 23	%age domain 6
aaa		• named electronic database(s) or evidence source(s) where the search was performed (e.g., MEDLINE, EMBASE, PsychINFO, CINAHL)• time periods searched (e.g., January 1, 2004 to March 31, 2008)• search terms used (e.g., text words, indexing terms, subheadings)• full search strategy included (e.g., possibly located in appendix)		• description of the inclusion criteria, including target population (patient, public, etc.) characteristics, study design, comparisons (if relevant), outcomes, language (if relevant), context (if relevant)• description of the exclusion criteria (if relevant; e.g., French only listed in the inclusion criteria statement could logically preclude non-Frenchlisted in the exclusion criteria statement		descriptions of how the body of evidence was evaluated for bias and how it was interpreted by members of the guideline development group • aspects upon which to frame descriptions include: study design(s) included in body of evidence, study methodology limitations (sampling, blinding, allocation concealment, analytical methods), appropriateness/relevance of primary and secondary outcomes consider…		• description of the recommendation development process (e.g., steps used in modified Delphi technique, voting procedures that were considered)• outcomes of the recommendation development process (e.g., extent to which consensus was reached using modified Delphi technique, outcome of voting procedures)• description of how the process influenced the recommendations (e.g., results of Delphi techniq…		• supporting data and report of benefits• supporting data and report of harms/side effects/risks• reporting of the balance/trade-off between benefits and harms/side effects/risks • recommendations reflect considerations of both benefits and harms/side effects/risks		• the guideline describes how the guideline development group linked and used the evidence to inform recommendations• each recommendation is linked to a key evidence description/paragraph and/or reference list• recommendations linked to evidence summaries, evidence tables in the results section of the guideline		purpose and intent of the external review (e.g., to improve quality, gather feedback on draft recommendations, assess applicability and feasibility, disseminate evidence)• methods taken to undertake the external review (e.g., rating scale, open-ended questions)• description of the external reviewers (e.g., number, type of reviewers, affiliations)• outcomes/information gathered from the external r…		a statement that the guideline will be updated• explicit time interval or explicit criteria to guide decisions about when an update will occur • methodology for the updating procedure is reported			• the name of the funding body or source of funding (or explicit statement of no funding) • a statement that the funding body did not influence the content of the guideline		• description of the types of competing interests considered • methods by which potential competing interests were sought • description of the competing interests • description of how the competing interests influenced the guideline process and development of recommendations		#DIV/0!
AAFP 2016	(2016) Selected Issues in Injury and Illness Prevention and the Team Physician: A Consensus Statement. Curr Sports Med Rep 15, 1, 48-59. 10.1249/jsr.0000000000000231	search not reported	1	nr	1	the body of evidence is not evaluated for bias	1	nr	1	nr	1	no evidence provided for most recommendations	1	peer review of journal article only	2	six major professional associations (…) have committed to forming an ongoing project-based alliance. No further information on updating methods provided	2	0.0416667	nr	1	nr	1	0
AEPC 2017	Fritsch, P., et al. (2017) Cardiovascular pre-participation screening in young athletes: Recommendations of the Association of European Paediatric Cardiology. Cardiol Young 27, 9, 1655-1660. 10.1017/s1047951117001305	search not reported	1	nr	1	the body of evidence is not evaluated for bias	1	nr	1	the text provides considerations of benefits and harms, literature is reviewed (-1 for lack of empirical evidence), and statements supported by data (-1 for clarity of presentation)	5	Recommendations not linked directly to evidence (-2); process not described (-2); no evidence tables (-1), summaries in text	2	peer review of journal article only	2	nr	1	0.125	explicit statement of no funding	7	explicitly no conflics of interest; no description of types considered (-1); no description of methods (-2)	4	0.75
AIS 2020	Hughes, D., et al. (2020) The Australian Institute of Sport framework for rebooting sport in a COVID-19 environment. J Sci Med Sport 23, 7, 639-663. 10.1016/j.jsams.2020.05.004	search not reported	1	nr	1	the body of evidence is not evaluated for bias	1	nr	1	benefits and harms mentioned on a very general level (p. 644) but not in relation to screening/diagnosis	2	Recommendations linked to key evidence in Table 2 (though evidence is not always from comparative studies, -1); process not described (-2); no evidence tables, no summaries in text (-2)	2	peer review of journal article only	2	"The AIS Framework will be regularly updated to reflect the evolving scientific evidence about COVID-19." no time interval or criteria (-2), no methodology (-2)	3	0.104167	explicit statement of no funding	7	nr	1	0.5
ASE 2020	Baggish, A. L., et al. (2020) Recommendations on the Use of Multimodality Cardiovascular Imaging in Young Adult Competitive Athletes: A Report from the American Society of Echocardiography in Collaboration with the Society of Cardiovascular Computed Tomography and the Society for Cardiovascular Magnetic Resonance. J Am Soc Echocardiogr, 33, 5, 523-549. 10.1016/j.echo.2020.02.009.	search not reported	1	nr	1	the body of evidence is not evaluated for bias	1	very general description, no details provided: "The statements and recommendations contained in this report are primarily based on the opinions of experts, rather than on scientifically-verified data."	2	the text provides considerations of benefits and harms, literature is reviewed (-1 for lack of detail); supporting data not specified in text (-1); balance of benefits and harms provided (-1 for lack of detail)	4	Recommendations not linked directly to evidence (-2); process not described (-2); no evidence tables (-1), summaries in text	2	internal but no external review (-1); purpose, intent and method of review not provided (-2); named internal reviewers with affiliations; outcomes of review not given (-1), peer review of journal article	3	nr	1	0.145833	nr	1	no description of types considered (-1); no description of methods (-2); conflics of interest described; no description of how COI influenced the guideline process (-1)	3	0.166667
IOC 2018	Bø, K., et al. (2018) Exercise and pregnancy in recreational and elite athletes: 2016/2017 evidence summary from the IOC expert group meeting, Lausanne. Part 5. Recommendations for health professionals and active women. Br J Sports Med 52, 17, 1080-1085. 10.1136/bjsports-2018-099351	search not reported	1	nr	1	the body of evidence is not evaluated for bias	1	general description only, no details provided: "The advice and recommendations given here are therefore based on scientific evidence when available, and on consensus between 16 experts representing different countries, healthcare systems and disciplines."	2	the text provides considerations of benefits and harms, literature is reviewed (-1 for lack of detail); supporting data not specified in text (-1); balance of benefits and harms provided (-1 for lack of detail)	4	Recommendations not clearly labelled and not linked directly to evidence (-2); process not described (-2); no evidence tables (-1), summaries in text	2	peer review of journal article only	2	nr	1	0.125	explicit statement of no funding	7	explicitly no conflics of interest; no description of types considered (-1); no description of methods (-2)	4	0.75
NATA 2014	Conley, K. M., et al. (2014) National Athletic Trainers' Association position statement: Preparticipation physical examinations and disqualifying conditions. J Athl Train 49, 1, 102-120. 10.4085/1062-6050-48.6.05	search not reported	1	nr	1	the body of evidence is not evaluated for bias	1	nr	1	"THE EVIDENCE: BACKGROUND AND LITERATURE REVIEW" provides considerations of benefits and harms, literature is reviewed, and statements supported by data (-1 for clarity of presentation)	6	Recommendations linked to key evidence (though evidence is not from comparative studies, -1); process not described (-2); no evidence tables (-1), summaries in text	3	peer review of journal article only	2	nr	1	0.166667	nr	1	nr	1	0
