# Supplementary material for: Pre-Participation Evaluation of Recreational and Competitive Athletes – A Systematic Review of Guidelines and Consensus Statements
Source: Sports Med Open. 2025 Apr 5;11:33. doi: 10.1186/s40798-025-00837-6 (PMC11972279; doi:10.1186/s40798-025-00837-6)
Supplement: Supplementary file 5 — Supplementary Material 5 [file 40798_2025_837_MOESM5_ESM.xlsx]

## Sheet: Cover page
Cover page
Supplement V: data extraction form	List of excluded reports
Article title:	Pre-participation evaluation of recreational and competitive athletes – A systematic review of guidelines and consensus statements
Journal:	Sports Medicine - Open
Authors:	Alina Weise, Nadja Könsgen, Christine Joisten, Fabian Schlumberger, Anja Hirschmüller, Jessica Breuing, Käthe Gooßen
Corresponding author:	Dr Alina Weise, Witten/Herdecke University, Institute for Research in Operative Medicine (IFOM), Cologne, Germany. ORCID: https://orcid.org/0000-0003-4563-5782, alina.weise@uni-wh.de

## Sheet: Basic characteristics
Study ID	Title	Reference	Publishing organisation	Participating organisations (additional)	Country/ Region	Year	Design	Design comments	Funding type	Name of funder	Funding comments	COI	COI comments	System for evidence levels	Comments for evidence levels	System for grading recommendations	Grading comments	Consensus process	Consensus comments	Population	Intervention	Control	Outcomes	Recommendation topic	Topic (comment)	Recommendation type I	Recommendation type II	Recommendation wording	GoR	GRADE score	Further informaton	Literature search DBs	Literature search date	Cited literature (PMID)	Cited literature (DOI)	Cited literature (reference)	Overall comments	AGREE-II score domain 3 (rigour of development)	AGREE-II score domain 6 (editorial independence)	Extracted	Checked	Final consensus
ACSM 2019	Exercise Guidelines for Cancer Survivors: Consensus Statement from International Multidisciplinary Roundtable	Campbell, K. L., et al. (2019) Exercise Guidelines for Cancer Survivors: Consensus Statement from International Multidisciplinary Roundtable. Med Sci Sports Exerc 51, 11, 2375-2390. 10.1249/mss.0000000000002116	American College of Sports Medicine (ACSM)	Exercise and Sports Science Australia *, † American Cancer Society (ACS) *, † German Union for Health Exercise and Exercise Therapy (DVGS) *, † American Academy of Physical Medicine and Rehabilitation (AAPMR)*, † MacMillan *, † American Physical Therapy Association (APTA)* National Cancer Institute (U.S.) American Congress of Rehabilitation Medicine National Comprehensive Cancer Network † America…	USA	2019	evidence- and consensus-based guideline		unclear	American College of Sports Medicine, American Cancer Society, American Academy of Physical Medicine and Rehabilitation, American Physical Therapy Association, Canadian Society for Exercise Physiology, Exercise and Sports Science Australia, German Union for Health Exercise and Exercise Therapy (DVGS), McMillan, Royal Dutch Society for Physical Therapy (KNGF), Sunflower Wellness	unclear whether "Sunflower Wellness" is for-profit	none				none		multidisciplinary roundtable (40 representatives from 20 organizations)		cancer survivors	exercise testing	not specified	to minimize risks of adverse exercise-related events, to ensure safety based on the disease and treatment related side effects	medical/family history		consensus-based	recommendation	Be aware of a survivor’s health history, comorbid chronic diseases, and health conditions, and any general exercise contraindications before commencing health-related fitness assessments or designing the exercise prescription.	nr	none		Medline, EMBASE, Cochrane Central Register of Controlled Trials, CINHAL, PEDro, Cochrane Collaboration	up to June 1, 2018			Riebe D, Ehrman JK, Liguori G, Magal M, editors. ACSM’s Guidelines fo Exercise Testing and Prescription 10th ed. Philadelphia, PA: Wolters Kluwer; 2018.				KG	AW	yes
ACSM 2019	Exercise Guidelines for Cancer Survivors: Consensus Statement from International Multidisciplinary Roundtable	Campbell, K. L., et al. (2019) Exercise Guidelines for Cancer Survivors: Consensus Statement from International Multidisciplinary Roundtable. Med Sci Sports Exerc 51, 11, 2375-2390. 10.1249/mss.0000000000002116	American College of Sports Medicine (ACSM)	Exercise and Sports Science Australia *, † American Cancer Society (ACS) *, † German Union for Health Exercise and Exercise Therapy (DVGS) *, † American Academy of Physical Medicine and Rehabilitation (AAPMR)*, † MacMillan *, † American Physical Therapy Association (APTA)* National Cancer Institute (U.S.) American Congress of Rehabilitation Medicine National Comprehensive Cancer Network † America…	USA	2019	evidence- and consensus-based guideline		unclear	American College of Sports Medicine, American Cancer Society, American Academy of Physical Medicine and Rehabilitation, American Physical Therapy Association, Canadian Society for Exercise Physiology, Exercise and Sports Science Australia, German Union for Health Exercise and Exercise Therapy (DVGS), McMillan, Royal Dutch Society for Physical Therapy (KNGF), Sunflower Wellness	unclear whether "Sunflower Wellness" is for-profit	none				none		multidisciplinary roundtable (40 representatives from 20 organizations)		cancer survivors	exercise testing	not specified	to minimize risks of adverse exercise-related events, to ensure safety based on the disease and treatment related side effects	medical/family history		consensus-based	recommendation	Be familiar with the most common toxicities associated with cancer treatments including increased risk for fractures and cardiovascular events, along with neuropathies or musculoskeletal morbidities related to specific types of treatment.	nr	none	Table 3	Medline, EMBASE, Cochrane Central Register of Controlled Trials, CINHAL, PEDro, Cochrane Collaboration	up to June 1, 2018							KG	AW	yes
ACSM 2019	Exercise Guidelines for Cancer Survivors: Consensus Statement from International Multidisciplinary Roundtable	Campbell, K. L., et al. (2019) Exercise Guidelines for Cancer Survivors: Consensus Statement from International Multidisciplinary Roundtable. Med Sci Sports Exerc 51, 11, 2375-2390. 10.1249/mss.0000000000002116	American College of Sports Medicine (ACSM)	Exercise and Sports Science Australia *, † American Cancer Society (ACS) *, † German Union for Health Exercise and Exercise Therapy (DVGS) *, † American Academy of Physical Medicine and Rehabilitation (AAPMR)*, † MacMillan *, † American Physical Therapy Association (APTA)* National Cancer Institute (U.S.) American Congress of Rehabilitation Medicine National Comprehensive Cancer Network † America…	USA	2019	evidence- and consensus-based guideline		unclear	American College of Sports Medicine, American Cancer Society, American Academy of Physical Medicine and Rehabilitation, American Physical Therapy Association, Canadian Society for Exercise Physiology, Exercise and Sports Science Australia, German Union for Health Exercise and Exercise Therapy (DVGS), McMillan, Royal Dutch Society for Physical Therapy (KNGF), Sunflower Wellness	unclear whether "Sunflower Wellness" is for-profit	none				none		multidisciplinary roundtable (40 representatives from 20 organizations)		older cancer survivors and/or survivors treated with neurotoxic chemotherapy	exercise testing	not specified	to minimize risks of adverse exercise-related events, to ensure safety based on the disease and treatment related side effects	other (see comment)	balance and mobility	consensus-based	recommendation	Older survivors and/or survivors treated with neurotoxic chemotherapy (typical for breast, colon, lung, ovarian cancers) may especially benefit from a standard assessment of balance and mobility to assess fall risk.	nr	none		Medline, EMBASE, Cochrane Central Register of Controlled Trials, CINHAL, PEDro, Cochrane Collaboration	up to June 1, 2018	21226685						KG	AW	yes
ACSM 2019	Exercise Guidelines for Cancer Survivors: Consensus Statement from International Multidisciplinary Roundtable	Campbell, K. L., et al. (2019) Exercise Guidelines for Cancer Survivors: Consensus Statement from International Multidisciplinary Roundtable. Med Sci Sports Exerc 51, 11, 2375-2390. 10.1249/mss.0000000000002116	American College of Sports Medicine (ACSM)	Exercise and Sports Science Australia *, † American Cancer Society (ACS) *, † German Union for Health Exercise and Exercise Therapy (DVGS) *, † American Academy of Physical Medicine and Rehabilitation (AAPMR)*, † MacMillan *, † American Physical Therapy Association (APTA)* National Cancer Institute (U.S.) American Congress of Rehabilitation Medicine National Comprehensive Cancer Network † America…	USA	2019	evidence- and consensus-based guideline		unclear	American College of Sports Medicine, American Cancer Society, American Academy of Physical Medicine and Rehabilitation, American Physical Therapy Association, Canadian Society for Exercise Physiology, Exercise and Sports Science Australia, German Union for Health Exercise and Exercise Therapy (DVGS), McMillan, Royal Dutch Society for Physical Therapy (KNGF), Sunflower Wellness	unclear whether "Sunflower Wellness" is for-profit	none				none		multidisciplinary roundtable (40 representatives from 20 organizations)		cancer survivors with a favorable prognosis	exercise testing	not specified	to minimize risks of adverse exercise-related events, to ensure safety based on the disease and treatment related side effects	cardiac		consensus-based	recommendation	CVD has become a competing cause of morbidity and mortality for survivors of cancer with a favorable prognosis. Given the potential for underlying CVD, cancer survivors should be screened for evident or underlying CVD using the ACSM pre-participation guidelines (see below) and if implicated have a cardiopulmonary exercise test prior to beginning an exercise program.	nr	none		Medline, EMBASE, Cochrane Central Register of Controlled Trials, CINHAL, PEDro, Cochrane Collaboration	up to June 1, 2018	21689398, 26473759						KG	AW	yes
ACSM 2019	Exercise Guidelines for Cancer Survivors: Consensus Statement from International Multidisciplinary Roundtable	Campbell, K. L., et al. (2019) Exercise Guidelines for Cancer Survivors: Consensus Statement from International Multidisciplinary Roundtable. Med Sci Sports Exerc 51, 11, 2375-2390. 10.1249/mss.0000000000002116	American College of Sports Medicine (ACSM)	Exercise and Sports Science Australia *, † American Cancer Society (ACS) *, † German Union for Health Exercise and Exercise Therapy (DVGS) *, † American Academy of Physical Medicine and Rehabilitation (AAPMR)*, † MacMillan *, † American Physical Therapy Association (APTA)* National Cancer Institute (U.S.) American Congress of Rehabilitation Medicine National Comprehensive Cancer Network † America…	USA	2019	evidence- and consensus-based guideline		unclear	American College of Sports Medicine, American Cancer Society, American Academy of Physical Medicine and Rehabilitation, American Physical Therapy Association, Canadian Society for Exercise Physiology, Exercise and Sports Science Australia, German Union for Health Exercise and Exercise Therapy (DVGS), McMillan, Royal Dutch Society for Physical Therapy (KNGF), Sunflower Wellness	unclear whether "Sunflower Wellness" is for-profit	none				none		multidisciplinary roundtable (40 representatives from 20 organizations)		cancer survivors without comorbidities	pre-exercise medical evaluation	not specified	to minimize risks of adverse exercise-related events, to ensure safety based on the disease and treatment related side effects	scope/test selection	indication for PPE	consensus-based	statement in text	No further pre-exercise medical evaluation (per NCCN guidelines for specific symptoms and side effects) for patients without comorbidities	nr	none		Medline, EMBASE, Cochrane Central Register of Controlled Trials, CINHAL, PEDro, Cochrane Collaboration	up to June 1, 2018			National Comprehensive Cancer Network. NCCN Clinical Practice Guidelines in Oncology Survivorship. 2018;Version 2.2018.				AW	KG	yes
ACSM 2019	Exercise Guidelines for Cancer Survivors: Consensus Statement from International Multidisciplinary Roundtable	Campbell, K. L., et al. (2019) Exercise Guidelines for Cancer Survivors: Consensus Statement from International Multidisciplinary Roundtable. Med Sci Sports Exerc 51, 11, 2375-2390. 10.1249/mss.0000000000002116	American College of Sports Medicine (ACSM)	Exercise and Sports Science Australia *, † American Cancer Society (ACS) *, † German Union for Health Exercise and Exercise Therapy (DVGS) *, † American Academy of Physical Medicine and Rehabilitation (AAPMR)*, † MacMillan *, † American Physical Therapy Association (APTA)* National Cancer Institute (U.S.) American Congress of Rehabilitation Medicine National Comprehensive Cancer Network † America…	USA	2019	evidence- and consensus-based guideline		unclear	American College of Sports Medicine, American Cancer Society, American Academy of Physical Medicine and Rehabilitation, American Physical Therapy Association, Canadian Society for Exercise Physiology, Exercise and Sports Science Australia, German Union for Health Exercise and Exercise Therapy (DVGS), McMillan, Royal Dutch Society for Physical Therapy (KNGF), Sunflower Wellness	unclear whether "Sunflower Wellness" is for-profit	none				none		multidisciplinary roundtable (40 representatives from 20 organizations)		cancer survivors with peripheral neuropathy, arthritis/musculoskeletal issues, poor bone health (e.g., osteopenia or osteoporosis), lymphedema	pre-exercise medical evaluation	not specified	to minimize risks of adverse exercise-related events, to ensure safety based on the disease and treatment related side effects	scope/test selection	indication for PPE	consensus-based	statement in text	Recommend pre-exercise medical evaluation (per NCCN guidelines for specific symptoms and side effects) for patients with peripheral neuropathy, arthritis/musculoskeletal issues, poor bone health (e.g., osteopenia or osteoporosis), lymphedema. Consider referral to trained personnel (rehabiliation specialists (i.e., physical therapists, occupational therapists, physiatrists) and certified exercise …	nr	none		Medline, EMBASE, Cochrane Central Register of Controlled Trials, CINHAL, PEDro, Cochrane Collaboration	up to June 1, 2018			National Comprehensive Cancer Network. NCCN Clinical Practice Guidelines in Oncology Survivorship. 2018;Version 2.2018.				AW	KG	yes
ACSM 2019	Exercise Guidelines for Cancer Survivors: Consensus Statement from International Multidisciplinary Roundtable	Campbell, K. L., et al. (2019) Exercise Guidelines for Cancer Survivors: Consensus Statement from International Multidisciplinary Roundtable. Med Sci Sports Exerc 51, 11, 2375-2390. 10.1249/mss.0000000000002116	American College of Sports Medicine (ACSM)	Exercise and Sports Science Australia *, † American Cancer Society (ACS) *, † German Union for Health Exercise and Exercise Therapy (DVGS) *, † American Academy of Physical Medicine and Rehabilitation (AAPMR)*, † MacMillan *, † American Physical Therapy Association (APTA)* National Cancer Institute (U.S.) American Congress of Rehabilitation Medicine National Comprehensive Cancer Network † America…	USA	2019	evidence- and consensus-based guideline		unclear	American College of Sports Medicine, American Cancer Society, American Academy of Physical Medicine and Rehabilitation, American Physical Therapy Association, Canadian Society for Exercise Physiology, Exercise and Sports Science Australia, German Union for Health Exercise and Exercise Therapy (DVGS), McMillan, Royal Dutch Society for Physical Therapy (KNGF), Sunflower Wellness	unclear whether "Sunflower Wellness" is for-profit	none				none		multidisciplinary roundtable (40 representatives from 20 organizations)		cancer survivors with lung or abdominal surgery, ostomy, cardiopulmonary disease, ataxia, extreme fatigue, severe nutritional deficiencies, worsening/changing physical condition (i.e., lymphedema exacerbation), bone metastases	pre-exercise medical evaluation and clearance	not specified	to minimize risks of adverse exercise-related events, to ensure safety based on the disease and treatment related side effects	other (see comment)	indication for PPE	consensus-based	statement in text	Pre-exercise medical evaluation (per NCCN guidelines for specific symptoms and side effects) for patients with lung or abdominal surgery, ostomy, cardiopulmonary disease, ataxia, extreme fatigue, severe nutritional deficiencies, worsening/changing physical condition (i.e., lymphedema exacerbation), bone metastases. Consider referral to trained personnel (rehabiliation specialists (i.e., physical …	nr	none		Medline, EMBASE, Cochrane Central Register of Controlled Trials, CINHAL, PEDro, Cochrane Collaboration	up to June 1, 2018			National Comprehensive Cancer Network. NCCN Clinical Practice Guidelines in Oncology Survivorship. 2018;Version 2.2018.				AW	KG	yes
NATA 2014	National Athletic Trainers’ Association Position Statement: Preparticipation Physical Examinations and Disqualifying Conditions	Conley, K. M., et al. (2014) National Athletic Trainers' Association position statement: Preparticipation physical examinations and disqualifying conditions. J Athl Train 49, 1, 102-120. 10.4085/1062-6050-48.6.05	National Athletic Trainers’ Association (NATA)		USA	2014	evidence- and consensus-based guideline		nr	nr		nr				Strength of Recommendation Taxonomy (SORT), levels A, B, C	A: Recommendation based on consistent and good quality experimental evidence (morbidity, mortality, exercise and cognitive performance, physiologic responses). B: Recommendation based on inconsistent or limited quality experimental evidence. C: Recommendation based on consensus; usual practice; opinion; disease-oriented evidenceb of diagnosis, treatment, prevention, or screening; or extrapolation…	unclear	NATA has developed the following PPE guidelines	participants in organized sports	medical and familiy history	not specified	experimental evidence (morbidity, mortality, exercise and cognitive performance, physiologic responses) OR disease-oriented evidence (eg, blood pressure, blood chemistry, physiologic function, pathologic finding)	medical/family history		evidence-based	recommendation	A comprehensive medical and family history should be obtained from each participant. This is the cornerstone of the PPE and should take into account the areas of greatest concern for sport participation: specifically, the American Heart Association recommendations for preparticipation cardiovascular screening of competitive athletes (Table 2).	B	none	Table 2	nr	nr			Maron BJ, Thompson PD, Ackerman MJ, et al. Recommendations and considerations related to preparticipation screening for cardiovascular abnormalities in competitive athletes: 2007 update. A scientific statement from the American Heart Association Council on Nutrition, Physical Activity, and Metabolism: endorsed by the American College of Cardiology Foundation. Circulation. 2007;115(12):1643–1455. …				AW, NK, KG	KG	yes
NATA 2014	National Athletic Trainers’ Association Position Statement: Preparticipation Physical Examinations and Disqualifying Conditions	Conley, K. M., et al. (2014) National Athletic Trainers' Association position statement: Preparticipation physical examinations and disqualifying conditions. J Athl Train 49, 1, 102-120. 10.4085/1062-6050-48.6.06	National Athletic Trainers’ Association (NATA)		USA	2014	evidence- and consensus-based guideline		nr	nr		nr				Strength of Recommendation Taxonomy (SORT), levels A, B, C	A: Recommendation based on consistent and good quality experimental evidence (morbidity, mortality, exercise and cognitive performance, physiologic responses). B: Recommendation based on inconsistent or limited quality experimental evidence. C: Recommendation based on consensus; usual practice; opinion; disease-oriented evidenceb of diagnosis, treatment, prevention, or screening; or extrapolation…	unclear	NATA has developed the following PPE guidelines	participants in organized sports	medical and familiy history	not specified	experimental evidence (morbidity, mortality, exercise and cognitive performance, physiologic responses) OR disease-oriented evidence (eg, blood pressure, blood chemistry, physiologic function, pathologic finding)	medical/family history		consensus-based	recommendation	The medical and family history provided by the athlete and the parents or guardians should always be reviewed carefully. Both parties should be questioned and specific answers confirmed because the source that provides the most accurate history is unclear.	C	none		nr	nr			Wingfield K, Matheson GO, Meeuwisse WH. Preparticipation evaluation: an evidence-based review. Clin J Sport Med. 2004;14(3):109–122. Carek PJ, Futrell M, Hueston WJ. The preparticipation physical examination history: who has the correct answers? Clin J Sport Med. 1999;9(3):124–128.				AW, NK, KG	KG	yes
NATA 2014	National Athletic Trainers’ Association Position Statement: Preparticipation Physical Examinations and Disqualifying Conditions	Conley, K. M., et al. (2014) National Athletic Trainers' Association position statement: Preparticipation physical examinations and disqualifying conditions. J Athl Train 49, 1, 102-120. 10.4085/1062-6050-48.6.07	National Athletic Trainers’ Association (NATA)		USA	2014	evidence- and consensus-based guideline		nr	nr		nr				Strength of Recommendation Taxonomy (SORT), levels A, B, C	A: Recommendation based on consistent and good quality experimental evidence (morbidity, mortality, exercise and cognitive performance, physiologic responses). B: Recommendation based on inconsistent or limited quality experimental evidence. C: Recommendation based on consensus; usual practice; opinion; disease-oriented evidenceb of diagnosis, treatment, prevention, or screening; or extrapolation…	unclear	NATA has developed the following PPE guidelines	participants in organized sports Peripheral neuropathy, arthritis/musculoskeletal issues, poor bone health (e.g., osteopenia or osteoporosis), lymphedema	medical and familiy history	not specified	experimental evidence (morbidity, mortality, exercise and cognitive performance, physiologic responses) OR disease-oriented evidence (eg, blood pressure, blood chemistry, physiologic function, pathologic finding)	medical/family history	orthopaedic	evidence-based	recommendation	Musculoskeletal injury is a common cause for restriction or disqualification of an athlete, so the medical history should attempt to detect any underlying condition that might predispose an athlete to injury. Special attention in the examination should be given to any areas that have been injured or undergone surgery.	B	none		nr	nr			Carek PJ, Mainous AG. A thorough yet efficient exam identifies most problems in school athletes. J Fam Pract. 2003;52(2):127– 134. Lombardo JA, Badolato SK. The preparticipation physical examination. Clin Cornerstone. 2001;3(5):10–25. Kurowski K, Chandran S. The preparticipation athletic evaluation. Am Fam Physician. 2000;61(9):2683–2690. Smith J, Laskowski ER. The preparticipation physical exami…				AW, NK, KG	KG	yes
NATA 2014	National Athletic Trainers’ Association Position Statement: Preparticipation Physical Examinations and Disqualifying Conditions	Conley, K. M., et al. (2014) National Athletic Trainers' Association position statement: Preparticipation physical examinations and disqualifying conditions. J Athl Train 49, 1, 102-120. 10.4085/1062-6050-48.6.08	National Athletic Trainers’ Association (NATA)		USA	2014	evidence- and consensus-based guideline		nr	nr		nr				Strength of Recommendation Taxonomy (SORT), levels A, B, C	A: Recommendation based on consistent and good quality experimental evidence (morbidity, mortality, exercise and cognitive performance, physiologic responses). B: Recommendation based on inconsistent or limited quality experimental evidence. C: Recommendation based on consensus; usual practice; opinion; disease-oriented evidenceb of diagnosis, treatment, prevention, or screening; or extrapolation…	unclear	NATA has developed the following PPE guidelines	participants in organized sports	general health screening	not specified	experimental evidence (morbidity, mortality, exercise and cognitive performance, physiologic responses) OR disease-oriented evidence (eg, blood pressure, blood chemistry, physiologic function, pathologic finding)	scope/test selection		consensus-based	recommendation	For the PPE, a limited general physical examination is recommended. The screening physical should include vital signs (eg, height, weight, and blood pressure); visual acuity testing; cardiovascular, neurologic, and general medical (eg, pulmonary, abdominal, skin, genitalia [for males]) examination; and musculoskeletal examination. Further examination should be based on issues uncovered during the…	C	none		nr	nr			Carek PJ, Hunter L. The preparticipation physical examination for athletics: a critical review of current recommendations. J Med Liban. 2001;49(5):292–297. American Academy of Family Physicians, American College of Sports Medicine, American Medical Society for Sports Medicine, American Academy of Pediatrics. PPE: Preparticipation Physical Evaluation. 4th ed. Elk Grove Village, IL: American Academ…				AW, NK, KG	KG	yes
NATA 2014	National Athletic Trainers’ Association Position Statement: Preparticipation Physical Examinations and Disqualifying Conditions	Conley, K. M., et al. (2014) National Athletic Trainers' Association position statement: Preparticipation physical examinations and disqualifying conditions. J Athl Train 49, 1, 102-120. 10.4085/1062-6050-48.6.09	National Athletic Trainers’ Association (NATA)		USA	2014	evidence- and consensus-based guideline		nr	nr		nr				Strength of Recommendation Taxonomy (SORT), levels A, B, C	A: Recommendation based on consistent and good quality experimental evidence (morbidity, mortality, exercise and cognitive performance, physiologic responses). B: Recommendation based on inconsistent or limited quality experimental evidence. C: Recommendation based on consensus; usual practice; opinion; disease-oriented evidenceb of diagnosis, treatment, prevention, or screening; or extrapolation…	unclear	NATA has developed the following PPE guidelines	participants in organized sports	cardivascular screening	not specified	experimental evidence (morbidity, mortality, exercise and cognitive performance, physiologic responses) OR disease-oriented evidence (eg, blood pressure, blood chemistry, physiologic function, pathologic finding)	medical/family history	cardiac	consensus-based	recommendation	Specific questions regarding risk factors and symptoms of cardiovascular disease should be asked during the history portion of the PPE (Table 3). A positive response to any question should be confirmed and further evaluation conducted if necessary.	C	none	Table 3	nr	nr			Carek PJ, Mainous AG. A thorough yet efficient exam identifies most problems in school athletes. J Fam Pract. 2003;52(2):127– 134.				AW, NK, KG	KG	yes
NATA 2014	National Athletic Trainers’ Association Position Statement: Preparticipation Physical Examinations and Disqualifying Conditions	Conley, K. M., et al. (2014) National Athletic Trainers' Association position statement: Preparticipation physical examinations and disqualifying conditions. J Athl Train 49, 1, 102-120. 10.4085/1062-6050-48.6.10	National Athletic Trainers’ Association (NATA)		USA	2014	evidence- and consensus-based guideline		nr	nr		nr				Strength of Recommendation Taxonomy (SORT), levels A, B, C	A: Recommendation based on consistent and good quality experimental evidence (morbidity, mortality, exercise and cognitive performance, physiologic responses). B: Recommendation based on inconsistent or limited quality experimental evidence. C: Recommendation based on consensus; usual practice; opinion; disease-oriented evidenceb of diagnosis, treatment, prevention, or screening; or extrapolation…	unclear	NATA has developed the following PPE guidelines	participants in organized sports	cardivascular screening	not specified	experimental evidence (morbidity, mortality, exercise and cognitive performance, physiologic responses) OR disease-oriented evidence (eg, blood pressure, blood chemistry, physiologic function, pathologic finding)	cardiac		consensus-based	recommendation	Auscultation of the heart should be performed initially with the patient in both the standing and supine positions. Auscultation should also occur during various maneuvers (eg, squat to stand, deep inspiration, Valsalva), because these maneuvers can clarify the type of murmur.	C	none		nr	nr			Grafe MW, Paul GR, Foster TE. The preparticipation sports examination for high school and college athletes. Clin Sports Med. 1997;16(4):569–591.				AW, NK, KG	KG	yes
NATA 2014	National Athletic Trainers’ Association Position Statement: Preparticipation Physical Examinations and Disqualifying Conditions	Conley, K. M., et al. (2014) National Athletic Trainers' Association position statement: Preparticipation physical examinations and disqualifying conditions. J Athl Train 49, 1, 102-120. 10.4085/1062-6050-48.6.11	National Athletic Trainers’ Association (NATA)		USA	2014	evidence- and consensus-based guideline		nr	nr		nr				Strength of Recommendation Taxonomy (SORT), levels A, B, C	A: Recommendation based on consistent and good quality experimental evidence (morbidity, mortality, exercise and cognitive performance, physiologic responses). B: Recommendation based on inconsistent or limited quality experimental evidence. C: Recommendation based on consensus; usual practice; opinion; disease-oriented evidenceb of diagnosis, treatment, prevention, or screening; or extrapolation…	unclear	NATA has developed the following PPE guidelines	participants in organized sports	cardivascular screening	not specified	experimental evidence (morbidity, mortality, exercise and cognitive performance, physiologic responses) OR disease-oriented evidence (eg, blood pressure, blood chemistry, physiologic function, pathologic finding)	cardiac		evidence-based	recommendation	Noninvasive cardiac testing (eg, electrocardiography [ECG], echocardiography, exercise stress testing) is not a routine aspect of the screening PPE unless warranted by findings from the personal and family history.	B	none		nr	nr			Maron BJ, Thompson PD, Ackerman MJ, et al. Recommendations and considerations related to preparticipation screening for cardiovascular abnormalities in competitive athletes: 2007 update. A scientific statement from the American Heart Association Council on Nutrition, Physical Activity, and Metabolism: endorsed by the American College of Cardiology Foundation. Circulation. 2007;115(12):1643–1455. …				AW, NK, KG	KG	yes
NATA 2014	National Athletic Trainers’ Association Position Statement: Preparticipation Physical Examinations and Disqualifying Conditions	Conley, K. M., et al. (2014) National Athletic Trainers' Association position statement: Preparticipation physical examinations and disqualifying conditions. J Athl Train 49, 1, 102-120. 10.4085/1062-6050-48.6.12	National Athletic Trainers’ Association (NATA)		USA	2014	evidence- and consensus-based guideline		nr	nr		nr				Strength of Recommendation Taxonomy (SORT), levels A, B, C	A: Recommendation based on consistent and good quality experimental evidence (morbidity, mortality, exercise and cognitive performance, physiologic responses). B: Recommendation based on inconsistent or limited quality experimental evidence. C: Recommendation based on consensus; usual practice; opinion; disease-oriented evidenceb of diagnosis, treatment, prevention, or screening; or extrapolation…	unclear	NATA has developed the following PPE guidelines	participants in organized sports with a history of concussion, seizure disorder, cervical spine stenosis, or spinal cord injury	neurologic screening	not specified	experimental evidence (morbidity, mortality, exercise and cognitive performance, physiologic responses) OR disease-oriented evidence (eg, blood pressure, blood chemistry, physiologic function, pathologic finding)	neurology		consensus-based	recommendation	If the athlete has a history of concussion, seizure disorder, cervical spine stenosis, or spinal cord injury, a thorough neurologic assessment is necessary.	C	none		nr	nr			Kurowski K, Chandran S. The preparticipation athletic evaluation. Am Fam Physician. 2000;61(9):2683–2690. Grafe MW, Paul GR, Foster TE. The preparticipation sports examination for high school and college athletes. Clin Sports Med. 1997;16(4):569–591. Metzl JD. The adolescent preparticipation physical examination: is it helpful? Clin Sports Med. 2000;19(4):577–592. Torg JS, Ramsey-Emrhein JA. Mana…				AW, NK, KG	KG	yes
NATA 2014	National Athletic Trainers’ Association Position Statement: Preparticipation Physical Examinations and Disqualifying Conditions	Conley, K. M., et al. (2014) National Athletic Trainers' Association position statement: Preparticipation physical examinations and disqualifying conditions. J Athl Train 49, 1, 102-120. 10.4085/1062-6050-48.6.13	National Athletic Trainers’ Association (NATA)		USA	2014	evidence- and consensus-based guideline		nr	nr		nr				Strength of Recommendation Taxonomy (SORT), levels A, B, C	A: Recommendation based on consistent and good quality experimental evidence (morbidity, mortality, exercise and cognitive performance, physiologic responses). B: Recommendation based on inconsistent or limited quality experimental evidence. C: Recommendation based on consensus; usual practice; opinion; disease-oriented evidenceb of diagnosis, treatment, prevention, or screening; or extrapolation…	unclear	NATA has developed the following PPE guidelines	participants in organized sports	orthopaedic screening	not specified	experimental evidence (morbidity, mortality, exercise and cognitive performance, physiologic responses) OR disease-oriented evidence (eg, blood pressure, blood chemistry, physiologic function, pathologic finding)	orthopaedics		evidence-based	recommendation	The musculoskeletal history screening and examination can be combined for asymptomatic athletes with no previous injuries (Table 4). With an accurate history, the clinician can detect more than 90% of significant musculoskeletal injuries; the screening physical examination is 51% sensitive and 97% specific. If the player has either a previous injury or other signs or symptoms (eg, pain or tendern…	A	none	Table 4	nr	nr			Carek PJ, Mainous AG. A thorough yet efficient exam identifies most problems in school athletes. J Fam Pract. 2003;52(2):127– 134. Lombardo JA, Badolato SK. The preparticipation physical examination. Clin Cornerstone. 2001;3(5):10–25. Garrick JG. Preparticipation orthopedic screening evaluation. Clin J Sport Med. 2004;14(3):123–126. Gomez JE, Landry GL, Bernhardt DT. Critical evaluation of the 2-…				AW, NK, KG	KG	yes
NATA 2014	National Athletic Trainers’ Association Position Statement: Preparticipation Physical Examinations and Disqualifying Conditions	Conley, K. M., et al. (2014) National Athletic Trainers' Association position statement: Preparticipation physical examinations and disqualifying conditions. J Athl Train 49, 1, 102-120. 10.4085/1062-6050-48.6.14	National Athletic Trainers’ Association (NATA)		USA	2014	evidence- and consensus-based guideline		nr	nr		nr				Strength of Recommendation Taxonomy (SORT), levels A, B, C	A: Recommendation based on consistent and good quality experimental evidence (morbidity, mortality, exercise and cognitive performance, physiologic responses). B: Recommendation based on inconsistent or limited quality experimental evidence. C: Recommendation based on consensus; usual practice; opinion; disease-oriented evidenceb of diagnosis, treatment, prevention, or screening; or extrapolation…	unclear	NATA has developed the following PPE guidelines	participants in organized sports	general medical screening	not specified	experimental evidence (morbidity, mortality, exercise and cognitive performance, physiologic responses) OR disease-oriented evidence (eg, blood pressure, blood chemistry, physiologic function, pathologic finding)	internal medicine		evidence-based	recommendation	The use of routine laboratory or other screening tests such as urinalysis, complete blood count, chemistry profile, lipid profile, ferritin level, or spirometry during the PPE is not supported by current studies.	B	none		nr	nr			American Academy of Family Physicians, American College of Sports Medicine, American Medical Society for Sports Medicine, American Academy of Pediatrics. PPE: Preparticipation Physical Evaluation. 4th ed. Elk Grove Village, IL: American Academy of Pediatrics; 2010. Carek PJ, Mainous AG. A thorough yet efficient exam identifies most problems in school athletes. J Fam Pract. 2003;52(2):127– 134. Do…	recommendations for people with diabetes not extracted			AW, NK, KG	KG	yes
NATA 2014	National Athletic Trainers’ Association Position Statement: Preparticipation Physical Examinations and Disqualifying Conditions	Conley, K. M., et al. (2014) National Athletic Trainers' Association position statement: Preparticipation physical examinations and disqualifying conditions. J Athl Train 49, 1, 102-120. 10.4085/1062-6050-48.6.15	National Athletic Trainers’ Association (NATA)		USA	2014	evidence- and consensus-based guideline		nr	nr		nr				Strength of Recommendation Taxonomy (SORT), levels A, B, C	A: Recommendation based on consistent and good quality experimental evidence (morbidity, mortality, exercise and cognitive performance, physiologic responses). B: Recommendation based on inconsistent or limited quality experimental evidence. C: Recommendation based on consensus; usual practice; opinion; disease-oriented evidenceb of diagnosis, treatment, prevention, or screening; or extrapolation…	unclear	NATA has developed the following PPE guidelines	participants in organized sports with history of anemia	general medical screening	not specified	experimental evidence (morbidity, mortality, exercise and cognitive performance, physiologic responses) OR disease-oriented evidence (eg, blood pressure, blood chemistry, physiologic function, pathologic finding)	internal medicine		consensus-based	recommendation	If the athlete has a history of anemia, then hemoglobin and ferritin levels should be measured.	C	none		nr	nr			Eliakim A, Nemet D, Constantini N. Screening blood tests in members of the Israeli National Olympic team. J Sports Med Phys Fitness. 2002;42(2):250–255. Fallon KE. Screening for haematological and iron-related abnormalities in elite athletes—analysis of 576 cases. J Sci Med Sport. 2008;11(3):329–336.				AW, NK, KG	KG	yes
NATA 2014	National Athletic Trainers’ Association Position Statement: Preparticipation Physical Examinations and Disqualifying Conditions	Conley, K. M., et al. (2014) National Athletic Trainers' Association position statement: Preparticipation physical examinations and disqualifying conditions. J Athl Train 49, 1, 102-120. 10.4085/1062-6050-48.6.16	National Athletic Trainers’ Association (NATA)		USA	2014	evidence- and consensus-based guideline		nr	nr		nr				Strength of Recommendation Taxonomy (SORT), levels A, B, C	A: Recommendation based on consistent and good quality experimental evidence (morbidity, mortality, exercise and cognitive performance, physiologic responses). B: Recommendation based on inconsistent or limited quality experimental evidence. C: Recommendation based on consensus; usual practice; opinion; disease-oriented evidenceb of diagnosis, treatment, prevention, or screening; or extrapolation…	unclear	NATA has developed the following PPE guidelines	female participants in organized sports who have abnormal menstrual cycles or a personal history of anemia or who are taking iron or other medications	general medical screening	not specified	experimental evidence (morbidity, mortality, exercise and cognitive performance, physiologic responses) OR disease-oriented evidence (eg, blood pressure, blood chemistry, physiologic function, pathologic finding)	internal medicine		consensus-based	recommendation	For females who have abnormal menstrual cycles or a personal history of anemia or who are taking iron or other medications, a more detailed laboratory follow-up is warranted.	C	none		nr	nr			Shaskey DJ, Green GA. Sports haematology. Sports Med. 2000;29(1):27–38.				AW, NK, KG	KG	yes
NATA 2014	National Athletic Trainers’ Association Position Statement: Preparticipation Physical Examinations and Disqualifying Conditions	Conley, K. M., et al. (2014) National Athletic Trainers' Association position statement: Preparticipation physical examinations and disqualifying conditions. J Athl Train 49, 1, 102-120. 10.4085/1062-6050-48.6.16	National Athletic Trainers’ Association (NATA)		USA	2014	evidence- and consensus-based guideline		nr	nr		nr				Strength of Recommendation Taxonomy (SORT), levels A, B, C	A: Recommendation based on consistent and good quality experimental evidence (morbidity, mortality, exercise and cognitive performance, physiologic responses). B: Recommendation based on inconsistent or limited quality experimental evidence. C: Recommendation based on consensus; usual practice; opinion; disease-oriented evidenceb of diagnosis, treatment, prevention, or screening; or extrapolation…	unclear	NATA has developed the following PPE guidelines	participants in organized sports who report a history of sickle cell trait and those whose family heritage suggests higher risk	general medical screening	not specified	experimental evidence (morbidity, mortality, exercise and cognitive performance, physiologic responses) OR disease-oriented evidence (eg, blood pressure, blood chemistry, physiologic function, pathologic finding)	internal medicine		consensus-based	recommendation	Confirmatory testing is recommended for those athletes who report a history of sickle cell trait and those whose family heritage suggests higher risk. Athletes found to have sickle cell trait should be educated by the medical staff and be monitored carefully for heat- and dehydration- related concerns during training and competition.	C	none		nr	nr			National Athletic Trainers’ Association. Consensus statement: sickle cell trait and the athlete. http://www.nata.org/sites/default/ files/SickleCellTraitAndTheAthlete.pdf2007. Accessed May 9, 2013. National Collegiate Athletic Association. 2011–2012 NCAA Sports Medicine Handbook. Indianapolis, IN: National Collegiate Athletic Association; 2011.				NK	KG	yes
NATA 2014	National Athletic Trainers’ Association Position Statement: Preparticipation Physical Examinations and Disqualifying Conditions	Conley, K. M., et al. (2014) National Athletic Trainers' Association position statement: Preparticipation physical examinations and disqualifying conditions. J Athl Train 49, 1, 102-120. 10.4085/1062-6050-48.6.17	National Athletic Trainers’ Association (NATA)		USA	2014	evidence- and consensus-based guideline		nr	nr		nr				Strength of Recommendation Taxonomy (SORT), levels A, B, C	A: Recommendation based on consistent and good quality experimental evidence (morbidity, mortality, exercise and cognitive performance, physiologic responses). B: Recommendation based on inconsistent or limited quality experimental evidence. C: Recommendation based on consensus; usual practice; opinion; disease-oriented evidenceb of diagnosis, treatment, prevention, or screening; or extrapolation…	unclear	NATA has developed the following PPE guidelines	participants in organized sports who have a personal history of elevated cholesterol or dyslipidemia and those athletes in whom other cardiovascular risk factors have been identified (by history or examination)	general medical screening	not specified	experimental evidence (morbidity, mortality, exercise and cognitive performance, physiologic responses) OR disease-oriented evidence (eg, blood pressure, blood chemistry, physiologic function, pathologic finding)	internal medicine		consensus-based	recommendation	Lipid profiles should be reserved for those who have a personal history of elevated cholesterol or dyslipidemia and those athletes in whom other cardiovascular risk factors have been identified (by history or examination) that require further investigation as part of a thorough medical evaluation rather than as part of the PPE.	C	none		nr	nr			Eisenmann JC. Blood lipids and lipoproteins in child and adolescent athletes. Sports Med. 2002;32(5):297–307.				AW, NK, KG	KG	yes
NATA 2014	National Athletic Trainers’ Association Position Statement: Preparticipation Physical Examinations and Disqualifying Conditions	Conley, K. M., et al. (2014) National Athletic Trainers' Association position statement: Preparticipation physical examinations and disqualifying conditions. J Athl Train 49, 1, 102-120. 10.4085/1062-6050-48.6.18	National Athletic Trainers’ Association (NATA)		USA	2014	evidence- and consensus-based guideline		nr	nr		nr				Strength of Recommendation Taxonomy (SORT), levels A, B, C	A: Recommendation based on consistent and good quality experimental evidence (morbidity, mortality, exercise and cognitive performance, physiologic responses). B: Recommendation based on inconsistent or limited quality experimental evidence. C: Recommendation based on consensus; usual practice; opinion; disease-oriented evidenceb of diagnosis, treatment, prevention, or screening; or extrapolation…	unclear	NATA has developed the following PPE guidelines	participants in organized sports	general medical screening	not specified	experimental evidence (morbidity, mortality, exercise and cognitive performance, physiologic responses) OR disease-oriented evidence (eg, blood pressure, blood chemistry, physiologic function, pathologic finding)	internal medicine		consensus-based	recommendation	For athletes with a history of elevated cholesterol or lipid levels, longitudinal care by the team physician includes review of previous laboratory results and appropriate management.	C	none		nr	nr							AW, NK, KG	KG	yes
NATA 2014	National Athletic Trainers’ Association Position Statement: Preparticipation Physical Examinations and Disqualifying Conditions	Conley, K. M., et al. (2014) National Athletic Trainers' Association position statement: Preparticipation physical examinations and disqualifying conditions. J Athl Train 49, 1, 102-120. 10.4085/1062-6050-48.6.19	National Athletic Trainers’ Association (NATA)		USA	2014	evidence- and consensus-based guideline		nr	nr		nr				Strength of Recommendation Taxonomy (SORT), levels A, B, C	A: Recommendation based on consistent and good quality experimental evidence (morbidity, mortality, exercise and cognitive performance, physiologic responses). B: Recommendation based on inconsistent or limited quality experimental evidence. C: Recommendation based on consensus; usual practice; opinion; disease-oriented evidenceb of diagnosis, treatment, prevention, or screening; or extrapolation…	unclear	NATA has developed the following PPE guidelines	participants in organized sports	medication use screening	not specified	experimental evidence (morbidity, mortality, exercise and cognitive performance, physiologic responses) OR disease-oriented evidence (eg, blood pressure, blood chemistry, physiologic function, pathologic finding)	medication use		consensus-based	recommendation	All medications and supplements currently used by the athlete should be reviewed by the examiner during the PPE.	C	none		nr	nr			American Academy of Family Physicians, American College of Sports Medicine, American Medical Society for Sports Medicine, American Academy of Pediatrics. PPE: Preparticipation Physical Evaluation. 4th ed. Elk Grove Village, IL: American Academy of Pediatrics; 2010.				AW, NK, KG	KG	yes
NATA 2014	National Athletic Trainers’ Association Position Statement: Preparticipation Physical Examinations and Disqualifying Conditions	Conley, K. M., et al. (2014) National Athletic Trainers' Association position statement: Preparticipation physical examinations and disqualifying conditions. J Athl Train 49, 1, 102-120. 10.4085/1062-6050-48.6.20	National Athletic Trainers’ Association (NATA)		USA	2014	evidence- and consensus-based guideline		nr	nr		nr				Strength of Recommendation Taxonomy (SORT), levels A, B, C	A: Recommendation based on consistent and good quality experimental evidence (morbidity, mortality, exercise and cognitive performance, physiologic responses). B: Recommendation based on inconsistent or limited quality experimental evidence. C: Recommendation based on consensus; usual practice; opinion; disease-oriented evidenceb of diagnosis, treatment, prevention, or screening; or extrapolation…	unclear	NATA has developed the following PPE guidelines	Athletic trainers and those who participate in athletic health care (for those who are actively in organized sports)	knowledge about nutrition	not specified	experimental evidence (morbidity, mortality, exercise and cognitive performance, physiologic responses) OR disease-oriented evidence (eg, blood pressure, blood chemistry, physiologic function, pathologic finding)	nutrition		evidence-based	recommendation	Athletic trainers and those who participate in athletic health care should be familiar with the current NATA position statement that outlines the prevention, detection, and management of disordered eating in athletes.	B	none		nr	nr			Bonci CM, Bonci LJ, Granger LR, et al. National Athletic Trainers’ Association position statement: preventing, detecting, and managing disordered eating in athletes. J Athl Train. 2008;43(1):80–108.				AW, NK, KG	KG	yes
NATA 2014	National Athletic Trainers’ Association Position Statement: Preparticipation Physical Examinations and Disqualifying Conditions	Conley, K. M., et al. (2014) National Athletic Trainers' Association position statement: Preparticipation physical examinations and disqualifying conditions. J Athl Train 49, 1, 102-120. 10.4085/1062-6050-48.6.21	National Athletic Trainers’ Association (NATA)		USA	2014	evidence- and consensus-based guideline		nr	nr		nr				Strength of Recommendation Taxonomy (SORT), levels A, B, C	A: Recommendation based on consistent and good quality experimental evidence (morbidity, mortality, exercise and cognitive performance, physiologic responses). B: Recommendation based on inconsistent or limited quality experimental evidence. C: Recommendation based on consensus; usual practice; opinion; disease-oriented evidenceb of diagnosis, treatment, prevention, or screening; or extrapolation…	unclear	NATA has developed the following PPE guidelines	participants in organized sports	heat- and hydration-related illness risk factor assessment	not specified	experimental evidence (morbidity, mortality, exercise and cognitive performance, physiologic responses) OR disease-oriented evidence (eg, blood pressure, blood chemistry, physiologic function, pathologic finding)	medical/family history	heat and hydration	evidence-based	recommendation	Current consensus guidelines for heat acclimatization in secondary school athletes should be reviewed. Questions related to previous problems associated with heat acclimatization should be included in the medical history form.	B	none		nr	nr			Casa DJ, Csillan D, Armstrong LE, et al. Preseason heatacclimatization guidelines for secondary school athletics. J Athl Train. 2009;44(3):332–333. Eberman LE, Cleary CM. Preparticipation physical exam to identify at-risk athletes for exertional heat illness. Athl Ther Today. 2009;14(4):4–7. Eberman LE, Cleary CM. Development of a heat-illness screening instrument using the Delphi panel technique…				AW, NK, KG	KG	yes
NATA 2014	National Athletic Trainers’ Association Position Statement: Preparticipation Physical Examinations and Disqualifying Conditions	Conley, K. M., et al. (2014) National Athletic Trainers' Association position statement: Preparticipation physical examinations and disqualifying conditions. J Athl Train 49, 1, 102-120. 10.4085/1062-6050-48.6.22	National Athletic Trainers’ Association (NATA)		USA	2014	evidence- and consensus-based guideline		nr	nr		nr				Strength of Recommendation Taxonomy (SORT), levels A, B, C	A: Recommendation based on consistent and good quality experimental evidence (morbidity, mortality, exercise and cognitive performance, physiologic responses). B: Recommendation based on inconsistent or limited quality experimental evidence. C: Recommendation based on consensus; usual practice; opinion; disease-oriented evidenceb of diagnosis, treatment, prevention, or screening; or extrapolation…	unclear	NATA has developed the following PPE guidelines	participants in organized sports	mental health considerations	not specified	experimental evidence (morbidity, mortality, exercise and cognitive performance, physiologic responses) OR disease-oriented evidence (eg, blood pressure, blood chemistry, physiologic function, pathologic finding)	medical/family history	mental health	consensus-based	recommendation	As part of the health history portion of the PPE, including questions to determine the mental health status of the athlete should be considered, along with a plan for referral and follow-up where appropriate.	C	none	Table 9	nr	nr			Moulton MA, Molstad S, Turner A. The role of athletic trainers in counseling collegiate athletes. J Athl Train. 1997;32(2):148–150. Carroll JFX, McGinley JJ. A screening form for identifying mental health problems in alcohol/other drug dependent persons. Alcohol Treat Q. 2001;19(4):33–47. Roh JL, Perna FM. Psychology/counseling: a universal competency in athletic training. J Athl Train. 2000;35(4…				AW, NK, KG	KG	yes
NATA 2014	National Athletic Trainers’ Association Position Statement: Preparticipation Physical Examinations and Disqualifying Conditions	Conley, K. M., et al. (2014) National Athletic Trainers' Association position statement: Preparticipation physical examinations and disqualifying conditions. J Athl Train 49, 1, 102-120. 10.4085/1062-6050-48.6.23	National Athletic Trainers’ Association (NATA)		USA	2014	evidence- and consensus-based guideline		nr	nr		nr				Strength of Recommendation Taxonomy (SORT), levels A, B, C	A: Recommendation based on consistent and good quality experimental evidence (morbidity, mortality, exercise and cognitive performance, physiologic responses). B: Recommendation based on inconsistent or limited quality experimental evidence. C: Recommendation based on consensus; usual practice; opinion; disease-oriented evidenceb of diagnosis, treatment, prevention, or screening; or extrapolation…	unclear	NATA has developed the following PPE guidelines	participants in organized sports	PPE administration	not specified	experimental evidence (morbidity, mortality, exercise and cognitive performance, physiologic responses) OR disease-oriented evidence (eg, blood pressure, blood chemistry, physiologic function, pathologic finding)	administration		consensus-based	recommendation	Privacy must be respected at all times when the findings of the PPE are communicated. Written authorization must be provided by the athlete, or the legal guardian if the athlete is a minor, before any private health information is released.	C	none		nr	nr			American Academy of Family Physicians, American College of Sports Medicine, American Medical Society for Sports Medicine, American Academy of Pediatrics. PPE: Preparticipation Physical Evaluation. 4th ed. Elk Grove Village, IL: American Academy of Pediatrics; 2010.				AW, NK, KG	KG	yes
NATA 2014	National Athletic Trainers’ Association Position Statement: Preparticipation Physical Examinations and Disqualifying Conditions	Conley, K. M., et al. (2014) National Athletic Trainers' Association position statement: Preparticipation physical examinations and disqualifying conditions. J Athl Train 49, 1, 102-120. 10.4085/1062-6050-48.6.24	National Athletic Trainers’ Association (NATA)		USA	2014	evidence- and consensus-based guideline		nr	nr		nr				Strength of Recommendation Taxonomy (SORT), levels A, B, C	A: Recommendation based on consistent and good quality experimental evidence (morbidity, mortality, exercise and cognitive performance, physiologic responses). B: Recommendation based on inconsistent or limited quality experimental evidence. C: Recommendation based on consensus; usual practice; opinion; disease-oriented evidenceb of diagnosis, treatment, prevention, or screening; or extrapolation…	unclear	NATA has developed the following PPE guidelines	participants in organized sports	PPE administration	not specified	experimental evidence (morbidity, mortality, exercise and cognitive performance, physiologic responses) OR disease-oriented evidence (eg, blood pressure, blood chemistry, physiologic function, pathologic finding)	administration		consensus-based	recommendation	The PPE may be conducted 4 to 6 weeks before preseason training begins to allow time for proper follow-up of any findings requiring additional evaluation. However, it is also practical and acceptable to conduct the PPE on the day preseason training begins or the day before because athletes usually report 1 to 2 days earlier. Because of this short timeline, clearance for some athletes who require …	C	none		nr	nr			American Academy of Family Physicians, American College of Sports Medicine, American Medical Society for Sports Medicine, American Academy of Pediatrics. PPE: Preparticipation Physical Evaluation. 4th ed. Elk Grove Village, IL: American Academy of Pediatrics; 2010.				AW, NK, KG	KG	yes
NATA 2014	National Athletic Trainers’ Association Position Statement: Preparticipation Physical Examinations and Disqualifying Conditions	Conley, K. M., et al. (2014) National Athletic Trainers' Association position statement: Preparticipation physical examinations and disqualifying conditions. J Athl Train 49, 1, 102-120. 10.4085/1062-6050-48.6.25	National Athletic Trainers’ Association (NATA)		USA	2014	evidence- and consensus-based guideline		nr	nr		nr				Strength of Recommendation Taxonomy (SORT), levels A, B, C	A: Recommendation based on consistent and good quality experimental evidence (morbidity, mortality, exercise and cognitive performance, physiologic responses). B: Recommendation based on inconsistent or limited quality experimental evidence. C: Recommendation based on consensus; usual practice; opinion; disease-oriented evidenceb of diagnosis, treatment, prevention, or screening; or extrapolation…	unclear	NATA has developed the following PPE guidelines	participants in organized sports	PPE administration	not specified	experimental evidence (morbidity, mortality, exercise and cognitive performance, physiologic responses) OR disease-oriented evidence (eg, blood pressure, blood chemistry, physiologic function, pathologic finding)	administration		consensus-based	recommendation	A complete PPE should be performed at each new level of participation. When warranted during interim years, a review of the medical history and subsequent evaluation should be conducted.	C	none		nr	nr			American Academy of Family Physicians, American College of Sports Medicine, American Medical Society for Sports Medicine, American Academy of Pediatrics. PPE: Preparticipation Physical Evaluation. 4th ed. Elk Grove Village, IL: American Academy of Pediatrics; 2010.				AW, NK, KG	KG	yes
NATA 2014	National Athletic Trainers’ Association Position Statement: Preparticipation Physical Examinations and Disqualifying Conditions	Conley, K. M., et al. (2014) National Athletic Trainers' Association position statement: Preparticipation physical examinations and disqualifying conditions. J Athl Train 49, 1, 102-120. 10.4085/1062-6050-48.6.26	National Athletic Trainers’ Association (NATA)		USA	2014	evidence- and consensus-based guideline		nr	nr		nr				Strength of Recommendation Taxonomy (SORT), levels A, B, C	A: Recommendation based on consistent and good quality experimental evidence (morbidity, mortality, exercise and cognitive performance, physiologic responses). B: Recommendation based on inconsistent or limited quality experimental evidence. C: Recommendation based on consensus; usual practice; opinion; disease-oriented evidenceb of diagnosis, treatment, prevention, or screening; or extrapolation…	unclear	NATA has developed the following PPE guidelines	participants in organized sports	PPE administration	not specified	experimental evidence (morbidity, mortality, exercise and cognitive performance, physiologic responses) OR disease-oriented evidence (eg, blood pressure, blood chemistry, physiologic function, pathologic finding)	administration		consensus-based	recommendation	A standardized PPE is most desirable, and as research dictates specific recommendations for what is to be evaluated, a more standardized process should emerge. However, considerable variability still exists. The American Academy of Pediatrics has developed a thorough document that should serve as the minimum template for a standardized PPE instrument.	C	none		nr	nr			American Academy of Family Physicians, American College of Sports Medicine, American Medical Society for Sports Medicine, American Academy of Pediatrics. PPE: Preparticipation Physical Evaluation. 4th ed. Elk Grove Village, IL: American Academy of Pediatrics; 2010.				AW, NK, KG	KG	yes
NATA 2014	National Athletic Trainers’ Association Position Statement: Preparticipation Physical Examinations and Disqualifying Conditions	Conley, K. M., et al. (2014) National Athletic Trainers' Association position statement: Preparticipation physical examinations and disqualifying conditions. J Athl Train 49, 1, 102-120. 10.4085/1062-6050-48.6.27	National Athletic Trainers’ Association (NATA)		USA	2014	evidence- and consensus-based guideline		nr	nr		nr				Strength of Recommendation Taxonomy (SORT), levels A, B, C	A: Recommendation based on consistent and good quality experimental evidence (morbidity, mortality, exercise and cognitive performance, physiologic responses). B: Recommendation based on inconsistent or limited quality experimental evidence. C: Recommendation based on consensus; usual practice; opinion; disease-oriented evidenceb of diagnosis, treatment, prevention, or screening; or extrapolation…	unclear	NATA has developed the following PPE guidelines	participants in organized sports	PPE administration	not specified	experimental evidence (morbidity, mortality, exercise and cognitive performance, physiologic responses) OR disease-oriented evidence (eg, blood pressure, blood chemistry, physiologic function, pathologic finding)	administration		consensus-based	recommendation	Both individual and multiple-station PPE screening methods can be effective and beneficial provided the appropriate personnel are available and a systematic approach is used to compile and record findings.	C	none		nr	nr			American Academy of Family Physicians, American College of Sports Medicine, American Medical Society for Sports Medicine, American Academy of Pediatrics. PPE: Preparticipation Physical Evaluation. 4th ed. Elk Grove Village, IL: American Academy of Pediatrics; 2010.				AW, NK, KG	KG	yes
AEPC 2017	Cardiovascular pre-participation screening in young athletes: Recommendations of the Association of European Paediatric Cardiology	Fritsch, P., et al. (2017) Cardiovascular pre-participation screening in young athletes: Recommendations of the Association of European Paediatric Cardiology. Cardiol Young 27, 9, 1655-1660. 10.1017/s1047951117001305	Association of European Paediatric Cardiology		Europe	2017	consensus recommendations		none	n/a		none				none		unclear	The Working Group for Preventive Cardiology of the Association of European Paediatric Cardiology decided to support the recommendation of the European Society of Cardiology	young competitive athletes	cardiovascular preparticipation screening	not specified	sudden cardiac death, progressive diseases	scope/test selection		consensus-based	statement in text	The cardiovascular pre-participation screening of young athletes should include personal and family history, physical examination, and a 12-lead electrocardiogram.	nr	none		nr	nr							AW, NK, KG	KG	yes
AEPC 2017	Cardiovascular pre-participation screening in young athletes: Recommendations of the Association of European Paediatric Cardiology	Fritsch, P., et al. (2017) Cardiovascular pre-participation screening in young athletes: Recommendations of the Association of European Paediatric Cardiology. Cardiol Young 27, 9, 1655-1660. 10.1017/s1047951117001305	Association of European Paediatric Cardiology		Europe	2017	consensus recommendations		none	n/a		none				none		unclear	The Working Group for Preventive Cardiology of the Association of European Paediatric Cardiology decided to support the recommendation of the European Society of Cardiology	young competitive athletes	cardiovascular preparticipation screening	not specified	sudden cardiac death, progressive diseases	test interpretation criteria		consensus-based	statement in text	Trained physicians using the Electrocardiogram Criteria should perform the screening programme.	nr	none	Table 2	nr	nr							AW, NK, KG	KG	yes
AEPC 2017	Cardiovascular pre-participation screening in young athletes: Recommendations of the Association of European Paediatric Cardiology	Fritsch, P., et al. (2017) Cardiovascular pre-participation screening in young athletes: Recommendations of the Association of European Paediatric Cardiology. Cardiol Young 27, 9, 1655-1660. 10.1017/s1047951117001305	Association of European Paediatric Cardiology		Europe	2017	consensus recommendations		none	n/a		none				none		unclear	The Working Group for Preventive Cardiology of the Association of European Paediatric Cardiology decided to support the recommendation of the European Society of Cardiology	young competitive athletes	cardiovascular preparticipation screening	not specified	sudden cardiac death, progressive diseases	athlete education		consensus-based	statement in text	The screening programme should include instructing athletes to suspend exercise during infections and recognise red flag signs.	nr	none		nr	nr							AW, NK, KG	KG	yes
AEPC 2017	Cardiovascular pre-participation screening in young athletes: Recommendations of the Association of European Paediatric Cardiology	Fritsch, P., et al. (2017) Cardiovascular pre-participation screening in young athletes: Recommendations of the Association of European Paediatric Cardiology. Cardiol Young 27, 9, 1655-1660. 10.1017/s1047951117001305	Association of European Paediatric Cardiology		Europe	2017	consensus recommendations		none	n/a		none				none		unclear	The Working Group for Preventive Cardiology of the Association of European Paediatric Cardiology decided to support the recommendation of the European Society of Cardiology	young competitive athletes	cardiovascular preparticipation screening	not specified	sudden cardiac death, progressive diseases	administration		consensus-based	statement in text	The screening should be performed before the start of competitive sports and should be repeated every second year to detect progressive diseases.	nr	none		nr	nr							AW, NK, KG	KG	yes
AIS 2020	The Australian Institute of Sport framework for rebooting sport in a COVID-19 environment	Hughes, D., et al. (2020) The Australian Institute of Sport framework for rebooting sport in a COVID-19 environment. J Sci Med Sport 23, 7, 639-663. 10.1016/j.jsams.2020.05.004	Australian Institute of Sport (AIS)		Australia	2020	other (see comment)	evidence-based framework	none	n/a		nr				none		unclear	in consultation with sport partners	athletes returning to sport after COVID-19 infection; high performance/professional, community and individual passive (non-contact) sport	medical assessment prior to resumption of high intensity physical activity	not specified	medium to long-term complications, long-term decreased exercise capacity	return to sports after COVID-19 infection		consensus-based	recommendation	Athletes returning to sport after COVID-19 infection require thorough medical assessment prior to resumption of high intensity physical activity.	nr	none	Table 2	nr	nr							AW, NK, KG	KG	yes
IOC 2017	Exercise and pregnancy in recreational and elite athletes: 2016/2017 evidence summary from the IOC expert group meeting, Lausanne. Part 5. Recommendations for health professionals and active women.	Bø, K., et al. (2018) Exercise and pregnancy in recreational and elite athletes: 2016/2017 evidence summary from the IOC expert group meeting, Lausanne. Part 5. Recommendations for health professionals and active women. Br J Sports Med 52, 17, 1080-1085. 10.1136/bjsports-2018-099351	International Olympic Committee (IOC)		World	2016/17	other (see comment)	consensus statement with evidence summary	none	n/a		none				none		unclear	expert group meeting	recreational and elite athletes during pregnancy and after childbirth (high level exercisers and elite athletes)	Medical screening during pregnancy and additional testing and follow-up	not specified	high risk to the fetus	scope/test selection		consensus-based	statement in text	For high level exercisers and elite athletes, a thorough clinical evaluation should be conducted to ascertain that there are no medical or obstetrical reasons to either avoid exercise completely, or to modify exercise routines (box 1, 2).	nr	none	Box 1, Box 2	nr	nr			Committee opinion no. 650 summary: physical activity and exercise during pregnancy and the postpartum period. Obstet Gynecol 2015;126:1326–7.	IOC expert committee on exercise and pregnancy			AW, NK, KG	KG	yes
ESC 2022	2022 ESC Guidelines for the management of patients with ventricular arrhythmias and the prevention of sudden cardiac death	Zeppenfeld, K., et al. (2022) 2022 ESC Guidelines for the management of patients with ventricular arrhythmias and the prevention of sudden cardiac death. Eur Heart J 43, 40, 3997-4126. 10.1093/eurheartj/ehac262	European Society of Cardiology (ESC)	Association for European Paediatric and Congenital Cardiology (AEPC)	Europe	2022	evidence- and consensus-based guideline		non-profit	European Society of Cardiology (ESC)		direct (and indirect)	full declaration of all GDG members, regular updates	Levels of Evidence	Level of evidence A: Data derived from multiple randomized clinical trials or meta-analyses. Level of evidence B: Data derived from a single randomized clinical trial or large non-randomized studies. Level of evidence C: Consensus of opinion of the experts and/or small studies, retrospective studies, registries.	Classes of recommendations: Class I, IIa, IIb, III with evidence levels A, B, C	Class I: Evidence and/or general agreement that a given treatment or procedure is beneficial, useful, effective. “Is recommended or is indicated” Class II: Conflicting evidence and/or a divergence of opinion about the usefulness/efficacy of the given treatment or procedure. Class IIa Weight of evidence/opinion is in favour of usefulness/effcacy. “Should be considered” Class IIb: Usefulness/effica…	voting	The task force followed the ESC voting procedures. All recommendations subject to a vote achieved at least 75% among voting members.	athletes with positive medical history, abnormal physical examination, or ECG alterations	cardiovascular evaluation	not specified	sudden cardiac death prevention	cardiac		evidence-based	recommendation	In athletes with positive medical history, abnormal physical examination, or ECG alterations, further investigations including echocardiography and/or CMR to confirm (or exclude) an underlying disease are recommended.	I-C	none		nr	nr			Malhotra A, Dhutia H, Finocchiaro G, Gati S, Beasley I, Clift P, et al. Outcomes of cardiac screening in adolescent soccer players. N Engl J Med 2018;379:524–534. Crescenzi C, Zorzi A, Vessella T, Martino A, Panattoni G, Cipriani A, et al. Predictors of left ventricular scar using cardiac magnetic resonance in athletes with apparently idiopathic ventricular arrhythmias. J Am Heart Assoc 2021;10: …				AW, NK, KG	KG	yes
ESC 2022	2022 ESC Guidelines for the management of patients with ventricular arrhythmias and the prevention of sudden cardiac death	Zeppenfeld, K., et al. (2022) 2022 ESC Guidelines for the management of patients with ventricular arrhythmias and the prevention of sudden cardiac death. Eur Heart J 43, 40, 3997-4126. 10.1093/eurheartj/ehac262	European Society of Cardiology (ESC)	Association for European Paediatric and Congenital Cardiology (AEPC)	Europe	2022	evidence- and consensus-based guideline		non-profit	European Society of Cardiology (ESC)		direct (and indirect)	full declaration of all GDG members, regular updates	Levels of Evidence	Level of evidence A: Data derived from multiple randomized clinical trials or meta-analyses. Level of evidence B: Data derived from a single randomized clinical trial or large non-randomized studies. Level of evidence C: Consensus of opinion of the experts and/or small studies, retrospective studies, registries.	Classes of recommendations: Class I, IIa, IIb, III with evidence levels A, B, C	Class I: Evidence and/or general agreement that a given treatment or procedure is beneficial, useful, effective. “Is recommended or is indicated” Class II: Conflicting evidence and/or a divergence of opinion about the usefulness/efficacy of the given treatment or procedure. Class IIa Weight of evidence/opinion is in favour of usefulness/effcacy. “Should be considered” Class IIb: Usefulness/effica…	voting	The task force followed the ESC voting procedures. All recommendations subject to a vote achieved at least 75% among voting members.	competitive athletes	cardiovascular evaluation	not specified	sudden cardiac death prevention	cardiac		evidence-based	recommendation	Pre-participation cardiovascular evaluation of competitive athletes should be considered.	IIa-C	none		nr	nr			Risgaard B, Winkel BG, Jabbari R, Glinge C, Ingemann-Hansen O, Thomsen JL, et al. Sports-related sudden cardiac death in a competitive and a noncompetitive athlete population aged 12 to 49 years: data from an unselected nationwide study in Denmark. Heart Rhythm 2014;11:1673–1681. Corrado D, Basso C, Schiavon M, Thiene G. Screening for hypertrophic cardiomyopathy in young athletes. N Engl J Med 19…				AW, NK, KG	KG	yes
ESC 2022	2022 ESC Guidelines for the management of patients with ventricular arrhythmias and the prevention of sudden cardiac death	Zeppenfeld, K., et al. (2022) 2022 ESC Guidelines for the management of patients with ventricular arrhythmias and the prevention of sudden cardiac death. Eur Heart J 43, 40, 3997-4126. 10.1093/eurheartj/ehac262	European Society of Cardiology (ESC)	Association for European Paediatric and Congenital Cardiology (AEPC)	Europe	2022	evidence- and consensus-based guideline		non-profit	European Society of Cardiology (ESC)		direct (and indirect)	full declaration of all GDG members, regular updates	Levels of Evidence	Level of evidence A: Data derived from multiple randomized clinical trials or meta-analyses. Level of evidence B: Data derived from a single randomized clinical trial or large non-randomized studies. Level of evidence C: Consensus of opinion of the experts and/or small studies, retrospective studies, registries.	Classes of recommendations: Class I, IIa, IIb, III with evidence levels A, B, C	Class I: Evidence and/or general agreement that a given treatment or procedure is beneficial, useful, effective. “Is recommended or is indicated” Class II: Conflicting evidence and/or a divergence of opinion about the usefulness/efficacy of the given treatment or procedure. Class IIa Weight of evidence/opinion is in favour of usefulness/effcacy. “Should be considered” Class IIb: Usefulness/effica…	voting	The task force followed the ESC voting procedures. All recommendations subject to a vote achieved at least 75% among voting members.	young (<35 years) competitive athletes	cardiovascular evaluation	not specified	sudden cardiac death prevention	scope/test selection		evidence-based	recommendation	It should be considered that cardiovascular evaluation of young (<35 years) competitive athletes includes history, physical examination, and 12-lead ECG.	IIa-C	none		nr	nr			Malhotra A, Dhutia H, Finocchiaro G, Gati S, Beasley I, Clift P, et al. Outcomes of cardiac screening in adolescent soccer players. N Engl J Med 2018;379:524–534. Baggish AL, Hutter AM, Wang F, Yared K, Weiner RB, Kupperman E, et al. Cardiovascular screening in college athletes with and without electrocardiography: a cross-sectional study. Ann Intern Med 2010;152:269–275. Steinvil A, Chundadze T,…				AW, NK, KG	KG	yes
ESC 2022	2022 ESC Guidelines for the management of patients with ventricular arrhythmias and the prevention of sudden cardiac death	Zeppenfeld, K., et al. (2022) 2022 ESC Guidelines for the management of patients with ventricular arrhythmias and the prevention of sudden cardiac death. Eur Heart J 43, 40, 3997-4126. 10.1093/eurheartj/ehac262	European Society of Cardiology (ESC)	Association for European Paediatric and Congenital Cardiology (AEPC)	Europe	2022	evidence- and consensus-based guideline		non-profit	European Society of Cardiology (ESC)		direct (and indirect)	full declaration of all GDG members, regular updates	Levels of Evidence	Level of evidence A: Data derived from multiple randomized clinical trials or meta-analyses. Level of evidence B: Data derived from a single randomized clinical trial or large non-randomized studies. Level of evidence C: Consensus of opinion of the experts and/or small studies, retrospective studies, registries.	Classes of recommendations: Class I, IIa, IIb, III with evidence levels A, B, C	Class I: Evidence and/or general agreement that a given treatment or procedure is beneficial, useful, effective. “Is recommended or is indicated” Class II: Conflicting evidence and/or a divergence of opinion about the usefulness/efficacy of the given treatment or procedure. Class IIa Weight of evidence/opinion is in favour of usefulness/effcacy. “Should be considered” Class IIb: Usefulness/effica…	voting	The task force followed the ESC voting procedures. All recommendations subject to a vote achieved at least 75% among voting members.	middle-aged and elderly individuals	cardiovascular evaluation	not specified	sudden cardiac death prevention	cardiac		evidence-based	recommendation	The cardiovascular risk of middle-aged and elderly individuals should be evaluated before engaging in strenuous sports through established scores such as the SCORE2 risk chart.	IIa-C	none		nr	nr			Risgaard B, Winkel BG, Jabbari R, Glinge C, Ingemann-Hansen O, Thomsen JL, et al. Sports-related sudden cardiac death in a competitive and a noncompetitive athlete population aged 12 to 49 years: data from an unselected nationwide study in Denmark. Heart Rhythm 2014;11:1673–1681. Erbel R, Möhlenkamp S, Moebus S, Schmermund A, Lehmann N, Stang A, et al. Coronary risk stratification, discrimination…				AW, NK, KG	KG	yes
AAFP 2016	Selected Issues in Injury and Illness Prevention and the Team Physician: A Consensus Statement.	(2016) Selected Issues in Injury and Illness Prevention and the Team Physician: A Consensus Statement. Curr Sports Med Rep 15, 1, 48-59. 10.1249/jsr.0000000000000231	nr	American Academy of Family Physicians, American Academy of Orthopaedic Surgeons, American College of Sports Medicine, American Medical Society for Sports Medicine, American Orthopaedic Society for Sports Medicine, American Osteopathic Academy of Sports Medicine.	USA	2016	consensus statement		nr	nr		nr				none		unclear	This statement was developed by a collaboration of six major professional associations concerned about clinical sports medicine issues.	athletes in running, landing, and cutting sports	identifying risk factors, assessing medical history, family history, and exertional symptoms of musculokeletal injuries	not specified	musculoskeletal injury prevention (inversion ankle sprains)	orthopaedics		consensus-based	statement in text	Injury Risk Reduction and Modification Evaluation (Inversion Ankle Sprains): Athletes in running, landing, and cutting sports should have an evaluation, including the following: o History of previous ankle injury o Ankle ligament evaluation o Heel alignment o Ankle muscle strength and flexibility testing o Balance and core muscle control o Body mass index (BMI)	nr	none		nr	nr							AW, KG	KG	yes
AAFP 2016	Selected Issues in Injury and Illness Prevention and the Team Physician: A Consensus Statement.	(2016) Selected Issues in Injury and Illness Prevention and the Team Physician: A Consensus Statement. Curr Sports Med Rep 15, 1, 48-59. 10.1249/jsr.0000000000000231	nr	American Academy of Family Physicians, American Academy of Orthopaedic Surgeons, American College of Sports Medicine, American Medical Society for Sports Medicine, American Orthopaedic Society for Sports Medicine, American Osteopathic Academy of Sports Medicine.	USA	2016	consensus statement		nr	nr		nr				none		unclear	This statement was developed by a collaboration of six major professional associations concerned about clinical sports medicine issues.	athletes in running, landing, and cutting sports	identifying risk factors, assessing medical history, family history, and exertional symptoms of musculokeletal injuries	not specified	musculoskeletal injury prevention (anterior cruciate ligament injuries)	orthopaedics		consensus-based	statement in text	Injury Reduction and Modification Evaluation (Knee Injuries: ACL): Athletes in running, landing, and cutting sports should have an evaluation (10), including: o History of previous personal or family ACL injury o Lower extremity alignment (e.g., knee valgus) o Motor control (including core and lower extremity strength, balance and flexibility) Other evaluation techniques may include: o Review of …	nr	none		nr	nr			Herring SA, Bergfield JA, Boyajian-O’Neill L, et al. The team physician and strength and conditioning of athletes for sports: A consensus statement. Med. Sci. Sports Exerc. 2015; 47:440Y5.				AW, KG	KG	yes
AAFP 2016	Selected Issues in Injury and Illness Prevention and the Team Physician: A Consensus Statement.	(2016) Selected Issues in Injury and Illness Prevention and the Team Physician: A Consensus Statement. Curr Sports Med Rep 15, 1, 48-59. 10.1249/jsr.0000000000000231	nr	American Academy of Family Physicians, American Academy of Orthopaedic Surgeons, American College of Sports Medicine, American Medical Society for Sports Medicine, American Orthopaedic Society for Sports Medicine, American Osteopathic Academy of Sports Medicine.	USA	2016	consensus statement		nr	nr		nr				none		unclear	This statement was developed by a collaboration of six major professional associations concerned about clinical sports medicine issues.	athletes	identifying risk factors, assessing medical history, family history, and exertional symptoms of musculokeletal injuries	not specified	musculoskeletal injury prevention (other knee injuries)	orthopaedics		consensus-based	statement in text	Injury Reduction and Modification Evaluation (Other knee injuries): Athletes should have an evaluation (10), including: o History of previous lower extremity injury and rehabilitation o Present and anticipated volume of training and participation o Patellar and peri-patellar examination o Lower extremity alignment (e.g., femoral anteversion, knee valgus, foot pronation) o Hip abduction, quadricep…	nr	none		nr	nr			Herring SA, Bergfield JA, Boyajian-O’Neill L, et al. The team physician and strength and conditioning of athletes for sports: A consensus statement. Med. Sci. Sports Exerc. 2015; 47:440Y5.				AW, KG	KG	yes
AAFP 2016	Selected Issues in Injury and Illness Prevention and the Team Physician: A Consensus Statement.	(2016) Selected Issues in Injury and Illness Prevention and the Team Physician: A Consensus Statement. Curr Sports Med Rep 15, 1, 48-59. 10.1249/jsr.0000000000000231	nr	American Academy of Family Physicians, American Academy of Orthopaedic Surgeons, American College of Sports Medicine, American Medical Society for Sports Medicine, American Orthopaedic Society for Sports Medicine, American Osteopathic Academy of Sports Medicine.	USA	2016	consensus statement		nr	nr		nr				none		unclear	This statement was developed by a collaboration of six major professional associations concerned about clinical sports medicine issues.	throwers and other overhead athletes	identifying risk factors, assessing medical history, family history, and exertional symptoms of musculokeletal injuries	not specified	musculoskeletal injury prevention (disabled throwing shoulder)	orthopaedics		consensus-based	statement in text	Injury Reduction and Modification Evaluation (The ‘‘Disabled Throwing Shoulder’’ (DTS)): - History of any previous injury in the shoulder and relevant parts of the kinetic chain. - Volume and intensity of training - Examination of shoulder, including the scapula and kinetic chain - When possible, coordinate the evaluation of the throwing, hitting, or serving mechanics, including the kinetic chain.	nr	none		nr	nr							AW, KG	KG	yes
AAFP 2016	Selected Issues in Injury and Illness Prevention and the Team Physician: A Consensus Statement.	(2016) Selected Issues in Injury and Illness Prevention and the Team Physician: A Consensus Statement. Curr Sports Med Rep 15, 1, 48-59. 10.1249/jsr.0000000000000231	nr	American Academy of Family Physicians, American Academy of Orthopaedic Surgeons, American College of Sports Medicine, American Medical Society for Sports Medicine, American Orthopaedic Society for Sports Medicine, American Osteopathic Academy of Sports Medicine.	USA	2016	consensus statement		nr	nr		nr				none		unclear	This statement was developed by a collaboration of six major professional associations concerned about clinical sports medicine issues.	throwers and other overhead athletes	identifying risk factors, assessing medical history, family history, and exertional symptoms of musculokeletal injuries	not specified	musculoskeletal injury prevention (elbow injuries)	orthopaedics		consensus-based	statement in text	Injury Reduction and Modification Evaluation (Elbow): - Review of playing and throwing history to determine risk factors - History of elbow, shoulder, and kinetic chain injury and rehabilitation status - Examination of the elbow, including the shoulder and kinetic chain - When possible, coordinate the evaluation of the throwing, hitting or serving mechanics, including the kinetic chain.	nr	none		nr	nr							AW, KG	KG	yes
AAFP 2016	Selected Issues in Injury and Illness Prevention and the Team Physician: A Consensus Statement.	(2016) Selected Issues in Injury and Illness Prevention and the Team Physician: A Consensus Statement. Curr Sports Med Rep 15, 1, 48-59. 10.1249/jsr.0000000000000231	nr	American Academy of Family Physicians, American Academy of Orthopaedic Surgeons, American College of Sports Medicine, American Medical Society for Sports Medicine, American Orthopaedic Society for Sports Medicine, American Osteopathic Academy of Sports Medicine.	USA	2016	consensus statement		nr	nr		nr				none		unclear	This statement was developed by a collaboration of six major professional associations concerned about clinical sports medicine issues.	athletes	Illness reduction and modification evaluation of HCM, arrhythmias, coronary artery anomalies, arrhythmogenic right ventricular cardiomyopathy, and ruptured aortic aneurysm (Marfan’s syndrome)	not specified	Cardiovascular Issues	cardiac		consensus-based	statement in text	Illness reduction and modification evaluation of HCM, arrhythmias, coronary artery anomalies, arrhythmogenic right ventricular cardiomyopathy, and ruptured aortic aneurysm (Marfan’s syndrome): - Family history of premature sudden death, especially first degree relatives, and heart disease in surviving relatives - Personal history of heart murmur, hypertension, excessive fatigue, syncope or near s…	nr	none		nr	nr							AW, KG	KG	yes
AAFP 2016	Selected Issues in Injury and Illness Prevention and the Team Physician: A Consensus Statement.	(2016) Selected Issues in Injury and Illness Prevention and the Team Physician: A Consensus Statement. Curr Sports Med Rep 15, 1, 48-59. 10.1249/jsr.0000000000000231	nr	American Academy of Family Physicians, American Academy of Orthopaedic Surgeons, American College of Sports Medicine, American Medical Society for Sports Medicine, American Orthopaedic Society for Sports Medicine, American Osteopathic Academy of Sports Medicine.	USA	2016	consensus statement		nr	nr		nr				none		unclear	This statement was developed by a collaboration of six major professional associations concerned about clinical sports medicine issues.	athletes	identifying risk factors, assessing medical history, family history, and exertional symptoms of cervial spine injuries	not specified	cervical spine injury prevention	other (see comment)	orthopaedics and neurology	consensus-based	statement in text	Injury Reduction and Modification Evaluation (Cervical spine injury): Athletes should have an evaluation including: o History of c-spine injury or abnormality o C-spine and neurological examination o Consideration of additional testing and/or consultation	nr	none		nr	nr							AW, KG	KG	yes
AAFP 2016	Selected Issues in Injury and Illness Prevention and the Team Physician: A Consensus Statement.	(2016) Selected Issues in Injury and Illness Prevention and the Team Physician: A Consensus Statement. Curr Sports Med Rep 15, 1, 48-59. 10.1249/jsr.0000000000000231	nr	American Academy of Family Physicians, American Academy of Orthopaedic Surgeons, American College of Sports Medicine, American Medical Society for Sports Medicine, American Orthopaedic Society for Sports Medicine, American Osteopathic Academy of Sports Medicine.	USA	2016	consensus statement		nr	nr		nr				none		unclear	This statement was developed by a collaboration of six major professional associations concerned about clinical sports medicine issues.	athletes	identifying risk factors, assessing medical history, family history, and exertional symptoms of heat illness	not specified	heat illness prevention	heat and hydration		consensus-based	statement in text	Injury Reduction and Modification Evaluation (heat illness): Athletes should have a thorough preseason evaluation, including: o History of risk factors o Evaluation of fluid intake o Evaluation of present and anticipated volume/ intensity of training and participation o Evaluation of athlete’s state of acclimatization o Screening for sickle cell trait	nr	none		nr	nr							AW, KG	KG	yes
AAFP 2016	Selected Issues in Injury and Illness Prevention and the Team Physician: A Consensus Statement.	(2016) Selected Issues in Injury and Illness Prevention and the Team Physician: A Consensus Statement. Curr Sports Med Rep 15, 1, 48-59. 10.1249/jsr.0000000000000231	nr	American Academy of Family Physicians, American Academy of Orthopaedic Surgeons, American College of Sports Medicine, American Medical Society for Sports Medicine, American Orthopaedic Society for Sports Medicine, American Osteopathic Academy of Sports Medicine.	USA	2016	consensus statement		nr	nr		nr				none		unclear	This statement was developed by a collaboration of six major professional associations concerned about clinical sports medicine issues.	athletes	identifying risk factors, assessing medical history, family history, and exertional symptoms of skin infections	not specified	skin infection prevention	other (see comment)	dermatology	consensus-based	statement in text	Illness Reduction and Modification Evaluation (skin infections): Athletes should have an evaluation prior to participation including: - History of previous communicable skin lesions and treatment - Comprehensive assessment for skin breaks and wounds o Identification of type and location of current communicable skin lesions and treatment	nr	none		nr	nr							AW, KG	KG	yes
ASE 2020	Recommendations on the Use of Multimodality Cardiovascular Imaging in Young Adult Competitive Athletes: A Report from the American Society of Echocardiography in Collaboration with the Society of Cardiovascular Computed Tomography and the Society for Cardiovascular Magnetic Resonance	Baggish, A. L., et al. (2020) Recommendations on the Use of Multimodality Cardiovascular Imaging in Young Adult Competitive Athletes: A Report from the American Society of Echocardiography in Collaboration with the Society of Cardiovascular Computed Tomography and the Society for Cardiovascular Magnetic Resonance. J Am Soc Echocardiogr, 33, 5, 523-549. 10.1016/j.echo.2020.02.009.	American Society of Echocardiography	Society of Cardiovascular Computed Tomography, Society for Cardiovascular Magnetic Resonance	USA	2020	consensus recommendations		nr	nr		direct (and indirect)	The following authors reported relationships with one or more commercial interests: Pamela S. Douglas, MD, FASE owns stock in UpToDate/Kluwer and is DSMB for REAL TIMI 63B; Christopher M. Kramer, MD received grant support from Regeneron and is a consultant for Cytokinetics; Eric Williamson, MD is an unpaid consultant for Siemens Medical and is the recipient of an investigator-initiated research g…			none		unclear		young competitive athletes (age range beginning with the cessation of puberty and ending at age 35)	pre-participation cardiovascular screening	not specified	detect unrecognized cardiovascular conditions that are associated with increased risk of sudden cardiac arrest during training and/or competition.	cardiac		consensus-based	recommendation	Routine pre-participation cardiovascular screening of young competitive athletes should include a focused personal and medical history and physical examination. The addition of a 12-lead ECG may be considered in situations with adequate financial resources and clinical expertise.	nr	none		nr	nr				follow-up recommendations included for positive findings a competitive athlete is defined as an individual ‘‘who participates in an organized team or individual sport that requires regular competition against others as a central component, places a high pre mium on excellence and achievement, and requires some form of systematic (and usually intense) training’’.			AW	KG	yes
ASE 2020	Recommendations on the Use of Multimodality Cardiovascular Imaging in Young Adult Competitive Athletes: A Report from the American Society of Echocardiography in Collaboration with the Society of Cardiovascular Computed Tomography and the Society for Cardiovascular Magnetic Resonance	Baggish, A. L., et al. (2020) Recommendations on the Use of Multimodality Cardiovascular Imaging in Young Adult Competitive Athletes: A Report from the American Society of Echocardiography in Collaboration with the Society of Cardiovascular Computed Tomography and the Society for Cardiovascular Magnetic Resonance. J Am Soc Echocardiogr, 33, 5, 523-549. 10.1016/j.echo.2020.02.009.	American Society of Echocardiography	Society of Cardiovascular Computed Tomography, Society for Cardiovascular Magnetic Resonance	USA	2020	consensus recommendations		nr	nr		direct (and indirect)	The following authors reported relationships with one or more commercial interests: Pamela S. Douglas, MD, FASE owns stock in UpToDate/Kluwer and is DSMB for REAL TIMI 63B; Christopher M. Kramer, MD received grant support from Regeneron and is a consultant for Cytokinetics; Eric Williamson, MD is an unpaid consultant for Siemens Medical and is the recipient of an investigator-initiated research g…			none		unclear		young competitive athletes (age range beginning with the cessation of puberty and ending at age 35)	pre-participation cardiovascular screening	not specified	detect unrecognized cardiovascular conditions that are associated with increased risk of sudden cardiac arrest during training and/or competition.	scope/test selection	cardiac	consensus-based	recommendation	The use of noninvasive imaging including comprehensive and limited transthoracic echocardiography/echocardiogram, computed tomography angiography, and cardiac magnetic resonance imaging is not recommended as a first-line strategy during pre-participation cardiovascular screening.	nr	none		nr	nr				follow-up recommendations included for positive findings a competitive athlete is defined as an individual ‘‘who participates in an organized team or individual sport that requires regular competition against others as a central component, places a high pre mium on excellence and achievement, and requires some form of systematic (and usually intense) training’’.			AW	KG	yes
ASE 2020	Recommendations on the Use of Multimodality Cardiovascular Imaging in Young Adult Competitive Athletes: A Report from the American Society of Echocardiography in Collaboration with the Society of Cardiovascular Computed Tomography and the Society for Cardiovascular Magnetic Resonance	Baggish, A. L., et al. (2020) Recommendations on the Use of Multimodality Cardiovascular Imaging in Young Adult Competitive Athletes: A Report from the American Society of Echocardiography in Collaboration with the Society of Cardiovascular Computed Tomography and the Society for Cardiovascular Magnetic Resonance. J Am Soc Echocardiogr, 33, 5, 523-549. 10.1016/j.echo.2020.02.009.	American Society of Echocardiography	Society of Cardiovascular Computed Tomography, Society for Cardiovascular Magnetic Resonance	USA	2020	consensus recommendations		nr	nr		direct (and indirect)	The following authors reported relationships with one or more commercial interests: Pamela S. Douglas, MD, FASE owns stock in UpToDate/Kluwer and is DSMB for REAL TIMI 63B; Christopher M. Kramer, MD received grant support from Regeneron and is a consultant for Cytokinetics; Eric Williamson, MD is an unpaid consultant for Siemens Medical and is the recipient of an investigator-initiated research g…			none		unclear		young competitive athletes (age range beginning with the cessation of puberty and ending at age 35)	pre-participation cardiovascular screening	not specified	detect unrecognized cardiovascular conditions that are associated with increased risk of sudden cardiac arrest during training and/or competition.	administration	cardiac	consensus-based	recommendation	Pre-participation cardiovascular screening programs should ensure timely access to clinical centers with sports cardiology and clinical imaging expertise to facilitate the comprehensive multimodality imaging required to evaluate findings detected during pre-participation cardiovascular screening.	nr	none		nr	nr				follow-up recommendations included for positive findings a competitive athlete is defined as an individual ‘‘who participates in an organized team or individual sport that requires regular competition against others as a central component, places a high pre mium on excellence and achievement, and requires some form of systematic (and usually intense) training’’.			AW	KG	yes
NATA 2013	The Inter-Association Task Force for Preventing Sudden Death in Secondary School Athletics Programs: Best-Practices Recommendations	Casa, D. J., et al. (2013) The Inter-Association Task Force for Preventing Sudden Death in Secondary School Athletics Programs: Best-Practices Recommendations. J Athl Train, 48, 4, 546-53. 10.4085/1062-6050-48.4.12.	nr	National Athletic Trainers’ Association; Korey Stringer Institute; Gatorade Sports Science Institute; American College of Sports Medicine; National Council on Strength and Fitness; American Orthopaedic Society for Sports Medicine; American Academy of Pediatrics; National Federation of State High School Associations; American Medical Society for Sports Medicine; National Interscholastic Athletic A…	North America	2013	consensus recommendations		nr	nr		nr				none		unclear	the purpose of this consensus statement is to provide a similar benefit through recommendations and guidelines for best practices.	secondary school athletes	cardiovascular screening	not specified	sudden cardiac arrest prevention	cardiac		consensus-based	recommendation	Athletes should undergo cardiovascular screening before participation in competitive athletics.	nr	none		nr	nr							AW	KG	yes
NATA 2013	The Inter-Association Task Force for Preventing Sudden Death in Secondary School Athletics Programs: Best-Practices Recommendations	Casa, D. J., et al. (2013) The Inter-Association Task Force for Preventing Sudden Death in Secondary School Athletics Programs: Best-Practices Recommendations. J Athl Train, 48, 4, 546-53. 10.4085/1062-6050-48.4.12.	nr	National Athletic Trainers’ Association; Korey Stringer Institute; Gatorade Sports Science Institute; American College of Sports Medicine; National Council on Strength and Fitness; American Orthopaedic Society for Sports Medicine; American Academy of Pediatrics; National Federation of State High School Associations; American Medical Society for Sports Medicine; National Interscholastic Athletic A…	North America	2013	consensus recommendations		nr	nr		nr				none		unclear	the purpose of this consensus statement is to provide a similar benefit through recommendations and guidelines for best practices.	secondary school athletes	cardiovascular screening	not specified	sudden cardiac arrest prevention	cardiac		consensus-based	recommendation	The task force supports recommendations from the American Academy of Family Physicians et al as the minimum standard for screening using a comprehensive personal history, family history, and physical examination.	nr	none		nr	nr			American Academy of Family Physicians, Academy of Pediatrics, American College of Sports Medicine, American Society for Sports Medicine, American Orthopaedic Society for Sports Medicine, and American Osteopathic Academy of Sports Medicine. Preparticipation Physical Evaluation. 4th ed. Elk Grove Village, IL: The American Academy of Pediatrics. Published 2010. http://www.aap.org/en-us/professional-…				AW	KG	yes
NATA 2013	The Inter-Association Task Force for Preventing Sudden Death in Secondary School Athletics Programs: Best-Practices Recommendations	Casa, D. J., et al. (2013) The Inter-Association Task Force for Preventing Sudden Death in Secondary School Athletics Programs: Best-Practices Recommendations. J Athl Train, 48, 4, 546-53. 10.4085/1062-6050-48.4.12.	nr	National Athletic Trainers’ Association; Korey Stringer Institute; Gatorade Sports Science Institute; American College of Sports Medicine; National Council on Strength and Fitness; American Orthopaedic Society for Sports Medicine; American Academy of Pediatrics; National Federation of State High School Associations; American Medical Society for Sports Medicine; National Interscholastic Athletic A…	North America	2013	consensus recommendations		nr	nr		nr				none		unclear	the purpose of this consensus statement is to provide a similar benefit through recommendations and guidelines for best practices.	secondary school athletes	cardiovascular screening	not specified	sudden cardiac arrest prevention	scope/test selection	cardiac	consensus-based	recommendation	A resting 12-lead electrocardiogram (ECG) may be used in many preparticipation screening programs.	nr	none		nr	nr							AW	KG	yes
NATA 2013	The Inter-Association Task Force for Preventing Sudden Death in Secondary School Athletics Programs: Best-Practices Recommendations	Casa, D. J., et al. (2013) The Inter-Association Task Force for Preventing Sudden Death in Secondary School Athletics Programs: Best-Practices Recommendations. J Athl Train, 48, 4, 546-53. 10.4085/1062-6050-48.4.12.	nr	National Athletic Trainers’ Association; Korey Stringer Institute; Gatorade Sports Science Institute; American College of Sports Medicine; National Council on Strength and Fitness; American Orthopaedic Society for Sports Medicine; American Academy of Pediatrics; National Federation of State High School Associations; American Medical Society for Sports Medicine; National Interscholastic Athletic A…	North America	2013	consensus recommendations		nr	nr		nr				none		unclear	the purpose of this consensus statement is to provide a similar benefit through recommendations and guidelines for best practices.	secondary school athletes	preparticipatition physical evaluation	not specified	exertional sickling prevention	medical/family history		consensus-based	recommendation	Efforts to obtain newborn screening results of sickle cell trait (SCT) status during the preparticipation physical evaluation are recommended.	nr	none		nr	nr							AW	KG	yes
NATA 2013	The Inter-Association Task Force for Preventing Sudden Death in Secondary School Athletics Programs: Best-Practices Recommendations	Casa, D. J., et al. (2013) The Inter-Association Task Force for Preventing Sudden Death in Secondary School Athletics Programs: Best-Practices Recommendations. J Athl Train, 48, 4, 546-53. 10.4085/1062-6050-48.4.12.	nr	National Athletic Trainers’ Association; Korey Stringer Institute; Gatorade Sports Science Institute; American College of Sports Medicine; National Council on Strength and Fitness; American Orthopaedic Society for Sports Medicine; American Academy of Pediatrics; National Federation of State High School Associations; American Medical Society for Sports Medicine; National Interscholastic Athletic A…	North America	2013	consensus recommendations		nr	nr		nr				none		unclear	the purpose of this consensus statement is to provide a similar benefit through recommendations and guidelines for best practices.	secondary school athletes	preparticipatition physical evaluation	not specified	exertional sickling prevention	internal medicine		consensus-based	recommendation	In the absence of newborn screening results, SCT screening during the preparticipation physical evaluation should be considered for all athletes, especially if they are performing intense physical activity.	nr	none		nr	nr							AW	KG	yes
AMSSM 2020	Mental Health Issues and Psychological Factors in Athletes: Detection, Management, Effect on Performance, and Prevention: American Medical Society for Sports Medicine Position Statement – Executive Summary	Chang, C. et al. (2020) Mental Health Issues and Psychological Factors in Athletes: Detection, Management, Effect on Performance, and Prevention: American Medical Society for Sports Medicine Position Statement – Executive Summary. Br J Sports Med, 54, 4, 216-220. 10.1136/bjsports-2019-101583.	American Medical Society for Sports Medicine		USA	2020	evidence- and consensus-based guideline		none	none		none				Strength of Recommendation Taxonomy (SORT), levels A, B, C	Table 1: A: Recommendation based on consistent and good quality experimental evidence (morbidity, mortality, exercise and cognitive performance, physiologic responses). B: Recommendation based on inconsistent or limited quality experimental evidence. C: Recommendation based on consensus; usual practice; opinion; disease-oriented evidenceb of diagnosis, treatment, prevention, or screening; or extr…	unclear	The cochairs generated the outline and the writing group subsequently conducted an in-depth literature review using PubMed, SportDiscus and the Cochrane database for each topic. The writing group engaged in conference calls and written communications to discuss the evidence and compile the manuscript. The panel used the Strength of Recommendation Taxonomy (SORT) to grade level of evidence7 (table…	competitive athletes	preparticipation screening for eating disorders	not specified	eating disorder prevention	nutrition		consensus-based	recommendation	Annual preparticipation screening for eating disorders in athletes should be routine.	C	none		nr	nr			Nattiv A, Loucks AB, Manore MM, et al. American College of sports medicine position stand. the female athlete triad. Med Sci Sports Exerc 2007;39:1867–82. Joy E, Kussman A, Nattiv A. 2016 update on eating disorders in athletes: a comprehensive narrative review with a focus on clinical assessment and management. Br J Sports Med 2016;50:154–62. De Souza MJ, Nattiv A, Joy E, et al. 2014 female athle…				AW	KG	yes
FATC 2014	2014 Female Athlete Triad Coalition Consensus Statement on Treatment and Return to Play of the Female Athlete Triad: 1st International Conference held in San Francisco, California, May 2012 and 2nd International Conference held in Indianapolis, Indiana, May 2013	De Souza, M. J., et al. (2014) 2014 Female Athlete Triad Coalition Consensus Statement on Treatment and Return to Play of the Female Athlete Triad: 1st International Conference held in San Francisco, California, May 2012 and 2nd International Conference held in Indianapolis, Indiana, May 2013. Br J Sports Med, 48, 4, 289. 10.1136/bjsports-2013-093218.	Female Athlete Triad Coalition	American College of Sports Medicine, American Medical Society for Sports Medicine	USA	2014	consensus statement		nr	nr	not commissioned	none				none		unclear	consensus from the international team of experts convened at the two meetings	female athletes	female athlete triad screening	not specified	to prevent its progression to serious endpoints that include clinical eating disorders, amenorrhoea and osteoporosis	administration	female athlete triad	evidence-based	statement in text	Screening for the Triad should be undertaken as part of the Pre-Participation Physical Evaluation (PPE).	nr	none		nr	nr			Rumball JS, Lebrun CM. Preparticipation physical examination: selected issues for the female athlete. Clin J Sport Med 2004;14:153–60. Rumball JS, Lebrun CM. Use of the preparticipation physical examination form to screen for the female athlete triad in Canadian interuniversity sport universities. Clin J Sport Med 2005;15:320–5. Ljungqvist A, Jenoure P, Engebretsen L, et al. The International Oly…				KG	AW	yes
FATC 2014	2014 Female Athlete Triad Coalition Consensus Statement on Treatment and Return to Play of the Female Athlete Triad: 1st International Conference held in San Francisco, California, May 2012 and 2nd International Conference held in Indianapolis, Indiana, May 2013	De Souza, M. J., et al. (2014) 2014 Female Athlete Triad Coalition Consensus Statement on Treatment and Return to Play of the Female Athlete Triad: 1st International Conference held in San Francisco, California, May 2012 and 2nd International Conference held in Indianapolis, Indiana, May 2013. Br J Sports Med, 48, 4, 289. 10.1136/bjsports-2013-093218.	Female Athlete Triad Coalition	American College of Sports Medicine, American Medical Society for Sports Medicine	USA	2014	consensus statement		nr	nr	not commissioned	none				none		unclear	consensus from the international team of experts convened at the two meetings	female athletes	female athlete triad screening	not specified	to prevent its progression to serious endpoints that include clinical eating disorders, amenorrhoea and osteoporosis	other (see comment)	female athlete triad	evidence-based	statement in text	the Consensus Panel recommended that female athletes undergo annual screening with the Triad specific self-report questionnaire displayed in box 1, followed by a more in-depth evaluation if the athlete has or is at risk for any Triad component.	nr	none	Box 1	nr	nr			Mencias T, Noon M, Hoch AZ. Female athlete triad screening in National Collegiate Athletic Association Division I athletes: is the preparticipation evaluation form effective? Clin J Sport Med 2012;22:122–5.				AW	KG	yes
FATC 2014	2015 Female Athlete Triad Coalition Consensus Statement on Treatment and Return to Play of the Female Athlete Triad: 1st International Conference held in San Francisco, California, May 2012 and 2nd International Conference held in Indianapolis, Indiana, May 2013	De Souza, M. J., et al. (2014) 2014 Female Athlete Triad Coalition Consensus Statement on Treatment and Return to Play of the Female Athlete Triad: 1st International Conference held in San Francisco, California, May 2012 and 2nd International Conference held in Indianapolis, Indiana, May 2013. Br J Sports Med, 48, 4, 289. 10.1136/bjsports-2013-093218.	Female Athlete Triad Coalition	American College of Sports Medicine, American Medical Society for Sports Medicine	USA	2014	consensus statement		nr	nr	not commissioned	none				none		unclear	consensus from the international team of experts convened at the two meetings	high school age female athletes	female athlete triad screening	not specified	to prevent its progression to serious endpoints that include clinical eating disorders, amenorrhoea and osteoporosis	other (see comment)	female athlete triad	evidence-based	statement in text	While such screening is most typically completed at the collegiate level, the Panel recommended screening for younger athletes (high school age) as well.	nr	none		nr	nr			Rauh MJ, Nichols JF, Barrack MT. Relationships among injury and disordered eating, menstrual dysfunction, and low bone mineral density in high school athletes: a prospective study. J Athl Train 2010;45:243–52.Thein-Nissenbaum JM, Rauh MJ, Carr KE, et al. Menstrual irregularity and musculoskeletal injury in female high school athletes. J Athl Train 2012; 47:74–82.				AW	KG	yes
FATC 2014	2014 Female Athlete Triad Coalition Consensus Statement on Treatment and Return to Play of the Female Athlete Triad: 1st International Conference held in San Francisco, California, May 2012 and 2nd International Conference held in Indianapolis, Indiana, May 2013	De Souza, M. J., et al. (2014) 2014 Female Athlete Triad Coalition Consensus Statement on Treatment and Return to Play of the Female Athlete Triad: 1st International Conference held in San Francisco, California, May 2012 and 2nd International Conference held in Indianapolis, Indiana, May 2013. Br J Sports Med, 48, 4, 289. 10.1136/bjsports-2013-093218.	Female Athlete Triad Coalition	American College of Sports Medicine, American Medical Society for Sports Medicine	USA	2014	consensus statement		nr	nr	not commissioned	none				none		unclear	consensus from the international team of experts convened at the two meetings	female athletes	female athlete triad screening	not specified	to prevent its progression to serious endpoints that include clinical eating disorders, amenorrhoea and osteoporosis	other (see comment)	female athlete triad	consensus-based	statement in text	existence of any one Triad component should prompt more thorough investigation for the others.	nr	none		nr	nr							KG	AW	yes
FATC 2014	2016 Female Athlete Triad Coalition Consensus Statement on Treatment and Return to Play of the Female Athlete Triad: 1st International Conference held in San Francisco, California, May 2012 and 2nd International Conference held in Indianapolis, Indiana, May 2013	De Souza, M. J., et al. (2014) 2014 Female Athlete Triad Coalition Consensus Statement on Treatment and Return to Play of the Female Athlete Triad: 1st International Conference held in San Francisco, California, May 2012 and 2nd International Conference held in Indianapolis, Indiana, May 2013. Br J Sports Med, 48, 4, 289. 10.1136/bjsports-2013-093218.	Female Athlete Triad Coalition	American College of Sports Medicine, American Medical Society for Sports Medicine	USA	2014	consensus statement		nr	nr	not commissioned	none				none		unclear	consensus from the international team of experts convened at the two meetings	female athletes	female athlete triad screening	not specified	to prevent its progression to serious endpoints that include clinical eating disorders, amenorrhoea and osteoporosis	medical/family history	female athlete triad	evidence-based	statement in text	The Panel stated that the risk factors that should be assessed for the Triad include: (1) history of menstrual irregularities and amenorrhoea; (2) history of stress fractures; (3) history of critical comments about eating or weight from parent, coach or teammate; (4) a history of depression; (5) a history of dieting; (6) personality factors (such as perfectionism and obsessiveness); (7) pressure …	nr	none		nr	nr			Nattiv A, Loucks AB, Manore MM, et al. American College of Sports Medicine position stand. The female athlete triad. Med Sci Sports Exerc 2007;39:1867–82. Gibbs JC, Nattiv A, Barrack MT, et al. Low bone density risk is higher in exercising women with multiple Triad risk factors. Med Sci Sports Exerc 2014;46:167–76 Francisco R, Narciso I, Alarcao M. Individual and relational risk factors for the d…				AW	KG	yes
FATC 2014	2017 Female Athlete Triad Coalition Consensus Statement on Treatment and Return to Play of the Female Athlete Triad: 1st International Conference held in San Francisco, California, May 2012 and 2nd International Conference held in Indianapolis, Indiana, May 2013	De Souza, M. J., et al. (2014) 2014 Female Athlete Triad Coalition Consensus Statement on Treatment and Return to Play of the Female Athlete Triad: 1st International Conference held in San Francisco, California, May 2012 and 2nd International Conference held in Indianapolis, Indiana, May 2013. Br J Sports Med, 48, 4, 289. 10.1136/bjsports-2013-093218.	Female Athlete Triad Coalition	American College of Sports Medicine, American Medical Society for Sports Medicine	USA	2014	consensus statement		nr	nr	not commissioned	none				none		unclear	consensus from the international team of experts convened at the two meetings	female athletes	female athlete triad screening	not specified	to prevent its progression to serious endpoints that include clinical eating disorders, amenorrhoea and osteoporosis	physical examination	female athlete triad physical examination	consensus-based	statement in text	Physical examination signs such as low body mass index (BMI), weight loss, orthostatic hypotension, lanugo, hypercarotenaemia, or other signs of an ED, such as parotid gland swelling and callus on the proximal interphalangeal joints (also known as Russell’s sign), should also prompt further evaluation.	nr	none		nr	nr							AW	KG	yes
FATC 2014	2014 Female Athlete Triad Coalition Consensus Statement on Treatment and Return to Play of the Female Athlete Triad: 1st International Conference held in San Francisco, California, May 2012 and 2nd International Conference held in Indianapolis, Indiana, May 2013	De Souza, M. J., et al. (2014) 2014 Female Athlete Triad Coalition Consensus Statement on Treatment and Return to Play of the Female Athlete Triad: 1st International Conference held in San Francisco, California, May 2012 and 2nd International Conference held in Indianapolis, Indiana, May 2013. Br J Sports Med, 48, 4, 289. 10.1136/bjsports-2013-093218.	Female Athlete Triad Coalition	American College of Sports Medicine, American Medical Society for Sports Medicine	USA	2014	consensus statement		nr	nr	not commissioned	none				none		unclear	consensus from the international team of experts convened at the two meetings	female athletes	female athlete triad screening	not specified	to prevent its progression to serious endpoints that include clinical eating disorders, amenorrhoea and osteoporosis	medical/family history	female athlete triad	evidence-based	statement in text	Obtaining an accurate menstrual history is important, starting from age of menarche to the current and the past menstrual patterns, noting months of consecutive missed menses and the number of menses per year since menarche.	nr	none		nr	nr			American Academy of Family Physicians, American Academy of Pediatrics, American College of Sports Medicine, American Medical Society for Sports Medicine, American Orthopaedic Society for Sports Medicine, American Osteopathic Academy of Sports Medicine. In: Roberts W, Bernhardt D. eds Preparticipation Physical Evaluation, chapter 3. Timing, setting and structure. Pages 11–17. 4th edn. Elk Grove, I…	Amenorrhoea algorithm in Figure 2			KG	AW	yes
FATC 2014	2018 Female Athlete Triad Coalition Consensus Statement on Treatment and Return to Play of the Female Athlete Triad: 1st International Conference held in San Francisco, California, May 2012 and 2nd International Conference held in Indianapolis, Indiana, May 2013	De Souza, M. J., et al. (2014) 2014 Female Athlete Triad Coalition Consensus Statement on Treatment and Return to Play of the Female Athlete Triad: 1st International Conference held in San Francisco, California, May 2012 and 2nd International Conference held in Indianapolis, Indiana, May 2013. Br J Sports Med, 48, 4, 289. 10.1136/bjsports-2013-093218.	Female Athlete Triad Coalition	American College of Sports Medicine, American Medical Society for Sports Medicine	USA	2014	consensus statement		nr	nr	not commissioned	none				none		unclear	consensus from the international team of experts convened at the two meetings	female athletes	female athlete triad screening	not specified	to prevent its progression to serious endpoints that include clinical eating disorders, amenorrhoea and osteoporosis	medication use	female athlete triad	evidence-based	statement in text	A medication history should be obtained, including medications which may affect menstruation and/or BMD, such as oral contraceptive pills or other contraceptive agents, such as depot medroxyprogesterone acetate.	nr	none		nr	nr			Scholes D, LaCroix AZ, Ichikawa LE, et al. Change in bone mineral density among adolescent women using and discontinuing depot medroxyprogesterone acetate contraception. Arch Pediatr Adolesc Med 2005;159:139–44.				AW	KG	yes
FATC 2014	2019 Female Athlete Triad Coalition Consensus Statement on Treatment and Return to Play of the Female Athlete Triad: 1st International Conference held in San Francisco, California, May 2012 and 2nd International Conference held in Indianapolis, Indiana, May 2013	De Souza, M. J., et al. (2014) 2014 Female Athlete Triad Coalition Consensus Statement on Treatment and Return to Play of the Female Athlete Triad: 1st International Conference held in San Francisco, California, May 2012 and 2nd International Conference held in Indianapolis, Indiana, May 2013. Br J Sports Med, 48, 4, 289. 10.1136/bjsports-2013-093218.	Female Athlete Triad Coalition	American College of Sports Medicine, American Medical Society for Sports Medicine	USA	2014	consensus statement		nr	nr	not commissioned	none				none		unclear	consensus from the international team of experts convened at the two meetings	female athletes	female athlete triad screening	not specified	to prevent its progression to serious endpoints that include clinical eating disorders, amenorrhoea and osteoporosis	medical/family history	female athlete triad	consensus-based	statement in text	A history of physician diagnosed bone stress injuries and other fracture history should be noted, as well as a family history of ED, osteoporosis and/or fractures.	nr	none		nr	nr			American Academy of Family Physicians, American Academy of Pediatrics, American College of Sports Medicine, American Medical Society for Sports Medicine, American Orthopaedic Society for Sports Medicine, American Osteopathic Academy of Sports Medicine. In: Roberts W, Bernhardt D. eds Preparticipation Physical Evaluation, chapter 3. Timing, setting and structure. Pages 11–17. 4th edn. Elk Grove, I…				AW	KG	yes
AMSSM 2022	COVID Vaccination in Athletes and Updated Interim Guidance on the Preparticipation Physical Examination During the SARS-Cov-2 Pandemic	Narducci, D. M., et al. (2022) COVID Vaccination in Athletes and Updated Interim Guidance on the Preparticipation Physical Examination During the SARS-Cov-2 Pandemic. Clin J Sport Med, 32, 1, e1-e6. 10.1097/jsm.0000000000000981. Diamond, A. B., et al. (2021) Interim Guidance on the Preparticipation Physical Examination for Athletes During the SARS-CoV-2 Pandemic. Clin J Sport Med 31, 1, 1-6. 10.1…	American Medical Society for Sports Medicine (AMSSM)		USA	2021/2022	consensus recommendations		nr	nr		none				none		unclear	convened an expert panel	athletes	preparticipation physical evaluation during SARS-Cov-2 pandemic	not specified	not specified	medical/family history	COVID-19	consensus-based	recommendation	Use the PPE as an opportunity to identify and record the following information: - Prior SARS-CoV-2 infection? If so, when did the infection occur, what symptoms were experienced and for how long. Were diagnostic tests performed (eg, echocardiogram and chest x-ray)? Was there a need for any physician-directed treatment or hospitalization? Presence of postinfection sequelae (eg, myocarditis)? Did t…	nr	none		nr	nr							AW	KG	yes
AMSSM 2022	Interim Guidance on the Preparticipation Physical Examination for Athletes During the SARS-CoV-2 Pandemic	Narducci, D. M., et al. (2022) COVID Vaccination in Athletes and Updated Interim Guidance on the Preparticipation Physical Examination During the SARS-Cov-2 Pandemic. Clin J Sport Med, 32, 1, e1-e6. 10.1097/jsm.0000000000000981. Diamond, A. B., et al. (2021) Interim Guidance on the Preparticipation Physical Examination for Athletes During the SARS-CoV-2 Pandemic. Clin J Sport Med 31, 1, 1-6. 10.1…	American Medical Society for Sports Medicine (AMSSM)		USA	2021/22	consensus recommendations		nr	nr		indirect only	A. B. Diamond and Y. L. Rooks are unpaid at-large members of the Sports Medicine Advisory Committee of the National Federation of State High School Associations. The remaining authors report no conflicts of interest.			none		unclear	exchanges from several virtual meetings, conference calls, and written communications	COVID-19 positive athletes without symptoms	Medical Eligibility for Return to Sport Participation	not specified	health and safety of athletes	return to sports after COVID-19 infection		evidence-based	recommendation	COVID-19 positive without symptoms should not exercise for a determined period of time and remain in selfquarantine while monitoring for symptoms. a. If the athlete is asymptomatic after a given period of time, exercise may be gradually resumed with medical supervision b. A 12-lead electrocardiogram should be considered in asymptomatic athletes.	nr	none		nr	nr			Phelan D, Kim JH, Chung EH. A game plan for the resumption of sport and exercise after coronavirus disease 2019 (COVID-19) infection. JAMA Cardiol. 2020. doi: 10.1001/jamacardio.2020.2136 [epub ahead of print May 13, 2020]. Bhatia RT, Marwaha S, Malhotra A, et al. Exercise in the severe acute respiratory syndrome coronavirus-2 (SARS-CoV-2) era: a question and answer session with the experts endor…				AW	KG	yes
AMSSM 2022	Interim Guidance on the Preparticipation Physical Examination for Athletes During the SARS-CoV-2 Pandemic	Narducci, D. M., et al. (2022) COVID Vaccination in Athletes and Updated Interim Guidance on the Preparticipation Physical Examination During the SARS-Cov-2 Pandemic. Clin J Sport Med, 32, 1, e1-e6. 10.1097/jsm.0000000000000981. Diamond, A. B., et al. (2021) Interim Guidance on the Preparticipation Physical Examination for Athletes During the SARS-CoV-2 Pandemic. Clin J Sport Med 31, 1, 1-6. 10.1…	American Medical Society for Sports Medicine (AMSSM)		USA	2021/22	consensus recommendations		nr	nr		indirect only	A. B. Diamond and Y. L. Rooks are unpaid at-large members of the Sports Medicine Advisory Committee of the National Federation of State High School Associations. The remaining authors report no conflicts of interest.			none		unclear	exchanges from several virtual meetings, conference calls, and written communications	COVID-19 positive athletes with mild symptoms and no hospitalization	Medical Eligibility for Return to Sport Participation	not specified	health and safety of athletes	return to sports after COVID-19 infection		evidence-based	recommendation	COVID-19 positive athletes with mild symptoms and no hospitalization should be symptom free for a determined period of time before beginning a gradual return to activity and stop activity if symptoms return. a. If symptoms return, an evaluation by a sports medicine physician or primary care provider who is well versed in physical activity and COVID-19 is recommended. b. To determine medical eligi…	nr	none	(see Supplementary Table 2, Supplemental Digital Content 2, http://links.lww.com/ JSM/A244)	nr	nr			Emery MS, Phelan DMJ, Martinez MW. Exercise and Athletics in the COVID-19 Pandemic Era. American College of Cardiology. Available at: https://www.acc.org/latest-in-cardiology/articles/2020/05/13/12/53/ exercise-and-athletics-in-the-covid-19-pandemic-era. Accessed June 3, 2020. Phelan D, Kim JH, Chung EH. A game plan for the resumption of sport and exercise after coronavirus disease 2019 (COVID-19…				AW	KG	yes
AMSSM 2022	Interim Guidance on the Preparticipation Physical Examination for Athletes During the SARS-CoV-2 Pandemic	Narducci, D. M., et al. (2022) COVID Vaccination in Athletes and Updated Interim Guidance on the Preparticipation Physical Examination During the SARS-Cov-2 Pandemic. Clin J Sport Med, 32, 1, e1-e6. 10.1097/jsm.0000000000000981. Diamond, A. B., et al. (2021) Interim Guidance on the Preparticipation Physical Examination for Athletes During the SARS-CoV-2 Pandemic. Clin J Sport Med 31, 1, 1-6. 10.1…	American Medical Society for Sports Medicine (AMSSM)		USA	2021/22	consensus recommendations		nr	nr		indirect only	A. B. Diamond and Y. L. Rooks are unpaid at-large members of the Sports Medicine Advisory Committee of the National Federation of State High School Associations. The remaining authors report no conflicts of interest.			none		unclear	exchanges from several virtual meetings, conference calls, and written communications	COVID-19 positive athletes with symptoms that require hospitalization	Medical Eligibility for Return to Sport Participation	not specified	health and safety of athletes	return to sports after COVID-19 infection		evidence-based	recommendation	COVID-19 positive athletes with symptoms that require hospitalization should have a cardiac evaluation before discharge. a. After discharge, the athlete will need to continue seeing the sports medicine physician or primary care provider while they gradually return to sport.	nr	none		nr	nr			Emery MS, Phelan DMJ, Martinez MW. Exercise and Athletics in the COVID-19 Pandemic Era. American College of Cardiology. Available at: https://www.acc.org/latest-in-cardiology/articles/2020/05/13/12/53/ exercise-and-athletics-in-the-covid-19-pandemic-era. Accessed June 3, 2020. Phelan D, Kim JH, Chung EH. A game plan for the resumption of sport and exercise after coronavirus disease 2019 (COVID-19…				AW	KG	yes
AMSSM 2022	Interim Guidance on the Preparticipation Physical Examination for Athletes During the SARS-CoV-2 Pandemic	Narducci, D. M., et al. (2022) COVID Vaccination in Athletes and Updated Interim Guidance on the Preparticipation Physical Examination During the SARS-Cov-2 Pandemic. Clin J Sport Med, 32, 1, e1-e6. 10.1097/jsm.0000000000000981. Diamond, A. B., et al. (2021) Interim Guidance on the Preparticipation Physical Examination for Athletes During the SARS-CoV-2 Pandemic. Clin J Sport Med 31, 1, 1-6. 10.1…	American Medical Society for Sports Medicine (AMSSM)		USA	2021/22	consensus recommendations		nr	nr		indirect only	A. B. Diamond and Y. L. Rooks are unpaid at-large members of the Sports Medicine Advisory Committee of the National Federation of State High School Associations. The remaining authors report no conflicts of interest.			none		unclear	exchanges from several virtual meetings, conference calls, and written communications	COVID-19 positive athletes with pulmonary involvement	Medical Eligibility for Return to Sport Participation	not specified	health and safety of athletes	return to sports after COVID-19 infection		consensus-based	recommendation	Athletes with pulmonary involvement may require additional testing during a potentially long period of convalescence before returning to physical activity.	nr	none		nr	nr							AW	KG	yes
AAP 2019	Preparticipation Physical Evaluation, 5th Edition	American Academy of Pediatrics, American Academy of Family Physicians, American College of Sports Medicine, American Medical Society for Sports Medicine, American Medical Society for Sports Medicine, American Orthopaedic Society for Sports Medicine, and American Osteopathic Academy of Sports Medicine (2019) Preparticipation Physical Evaluation, 5th Edition. 978-1-61002-301-6.	American Academy of Pediatrics	American Academy of Family Physicians, American College of Sports Medicine, American Medical Society for Sports Medicine, American Medical Society for Sports Medicine, American Orthopaedic Society for Sports Medicine, American Osteopathic Academy of Sports Medicine	USA	2019	evidence- and consensus-based guideline	While most of the content is based on the expert opinion level of evidence, whenever there is higher-level evidence for the content, it is noted in the text (Table 1-1).	nr	nr		nr				Strength of Recommendation Taxonomy (SORT), levels A, B, C	Table 1-1: A: Recommendation based on consistent and good quality experimental evidence (morbidity, mortality, exercise and cognitive performance, physiologic responses). B: Recommendation based on inconsistent or limited quality experimental evidence. C: Recommendation based on consensus; usual practice; opinion; disease-oriented evidenceb of diagnosis, treatment, prevention, or screening; or ex…	unclear		athletes in organized sports or vigorous physical activities	preparticipation physical evaluation	not specified	safety of athletes during training and competition	administration		consensus-based	recommendation	The preparticipation physical evaluation (PPE) should be performed as part of the periodic health supervision examination every 2 to 3 years, with updated interval histories at intervening health supervision checks yearly.	nr	none	Table 3-1, Box 3-2	nr	nr							AW	KG	yes
AAP 2019	Preparticipation Physical Evaluation, 5th Edition	American Academy of Pediatrics, American Academy of Family Physicians, American College of Sports Medicine, American Medical Society for Sports Medicine, American Medical Society for Sports Medicine, American Orthopaedic Society for Sports Medicine, and American Osteopathic Academy of Sports Medicine (2019) Preparticipation Physical Evaluation, 5th Edition. 978-1-61002-301-6.	American Academy of Pediatrics	American Academy of Family Physicians, American College of Sports Medicine, American Medical Society for Sports Medicine, American Medical Society for Sports Medicine, American Orthopaedic Society for Sports Medicine, American Osteopathic Academy of Sports Medicine	USA	2019	evidence- and consensus-based guideline	While most of the content is based on the expert opinion level of evidence, whenever there is higher-level evidence for the content, it is noted in the text (Table 1-1).	nr	nr		nr				Strength of Recommendation Taxonomy (SORT), levels A, B, C	Table 1-1: A: Recommendation based on consistent and good quality experimental evidence (morbidity, mortality, exercise and cognitive performance, physiologic responses). B: Recommendation based on inconsistent or limited quality experimental evidence. C: Recommendation based on consensus; usual practice; opinion; disease-oriented evidenceb of diagnosis, treatment, prevention, or screening; or ex…	unclear		athletes in organized sports or vigorous physical activities	preparticipation physical evaluation	not specified	safety of athletes during training and competition	administration		consensus-based	recommendation	The PPE is best performed in the setting of the primary medical home, by a provider who knows the athlete well or who has a comprehensive medical and injury history of the athlete.	nr	none	Table 3-1, Box 3-2	nr	nr							AW	KG	yes
AAP 2019	Preparticipation Physical Evaluation, 5th Edition	American Academy of Pediatrics, American Academy of Family Physicians, American College of Sports Medicine, American Medical Society for Sports Medicine, American Medical Society for Sports Medicine, American Orthopaedic Society for Sports Medicine, and American Osteopathic Academy of Sports Medicine (2019) Preparticipation Physical Evaluation, 5th Edition. 978-1-61002-301-6.	American Academy of Pediatrics	American Academy of Family Physicians, American College of Sports Medicine, American Medical Society for Sports Medicine, American Medical Society for Sports Medicine, American Orthopaedic Society for Sports Medicine, American Osteopathic Academy of Sports Medicine	USA	2019	evidence- and consensus-based guideline	While most of the content is based on the expert opinion level of evidence, whenever there is higher-level evidence for the content, it is noted in the text (Table 1-1).	nr	nr		nr				Strength of Recommendation Taxonomy (SORT), levels A, B, C	Table 1-1: A: Recommendation based on consistent and good quality experimental evidence (morbidity, mortality, exercise and cognitive performance, physiologic responses). B: Recommendation based on inconsistent or limited quality experimental evidence. C: Recommendation based on consensus; usual practice; opinion; disease-oriented evidenceb of diagnosis, treatment, prevention, or screening; or ex…	unclear		athletes in organized sports or vigorous physical activities	preparticipation physical evaluation	not specified	safety of athletes during training and competition	administration		consensus-based	recommendation	The writing group does not recommend that these examinations be performed in a stationbased or group setting or by providers who do not have access to the athlete’s comprehensive medical and injury history. It is clear from the literature that these examinations are not equivalent to the examination performed by the primary medical home.	nr	none	Table 3-1, Box 3-2	nr	nr							AW	KG	yes
AAP 2019	Preparticipation Physical Evaluation, 5th Edition	American Academy of Pediatrics, American Academy of Family Physicians, American College of Sports Medicine, American Medical Society for Sports Medicine, American Medical Society for Sports Medicine, American Orthopaedic Society for Sports Medicine, and American Osteopathic Academy of Sports Medicine (2019) Preparticipation Physical Evaluation, 5th Edition. 978-1-61002-301-6.	American Academy of Pediatrics	American Academy of Family Physicians, American College of Sports Medicine, American Medical Society for Sports Medicine, American Medical Society for Sports Medicine, American Orthopaedic Society for Sports Medicine, American Osteopathic Academy of Sports Medicine	USA	2019	evidence- and consensus-based guideline	While most of the content is based on the expert opinion level of evidence, whenever there is higher-level evidence for the content, it is noted in the text (Table 1-1).	nr	nr		nr				Strength of Recommendation Taxonomy (SORT), levels A, B, C	Table 1-1: A: Recommendation based on consistent and good quality experimental evidence (morbidity, mortality, exercise and cognitive performance, physiologic responses). B: Recommendation based on inconsistent or limited quality experimental evidence. C: Recommendation based on consensus; usual practice; opinion; disease-oriented evidenceb of diagnosis, treatment, prevention, or screening; or ex…	unclear		athletes in organized sports or vigorous physical activities	preparticipation physical evaluation	not specified	safety of athletes during training and competition	administration		consensus-based	recommendation	If a station-based or group examination is used, it is important that review of the history and physical examination be performed by the provider assessing medical eligibility and participation status.	nr	none	Table 3-1, Box 3-2	nr	nr							AW	KG	yes
AAP 2019	Preparticipation Physical Evaluation, 5th Edition	American Academy of Pediatrics, American Academy of Family Physicians, American College of Sports Medicine, American Medical Society for Sports Medicine, American Medical Society for Sports Medicine, American Orthopaedic Society for Sports Medicine, and American Osteopathic Academy of Sports Medicine (2019) Preparticipation Physical Evaluation, 5th Edition. 978-1-61002-301-6.	American Academy of Pediatrics	American Academy of Family Physicians, American College of Sports Medicine, American Medical Society for Sports Medicine, American Medical Society for Sports Medicine, American Orthopaedic Society for Sports Medicine, American Osteopathic Academy of Sports Medicine	USA	2019	evidence- and consensus-based guideline	While most of the content is based on the expert opinion level of evidence, whenever there is higher-level evidence for the content, it is noted in the text (Table 1-1).	nr	nr		nr				Strength of Recommendation Taxonomy (SORT), levels A, B, C	Table 1-1: A: Recommendation based on consistent and good quality experimental evidence (morbidity, mortality, exercise and cognitive performance, physiologic responses). B: Recommendation based on inconsistent or limited quality experimental evidence. C: Recommendation based on consensus; usual practice; opinion; disease-oriented evidenceb of diagnosis, treatment, prevention, or screening; or ex…	unclear		athletes in organized sports or vigorous physical activities	preparticipation physical evaluation	not specified	safety of athletes during training and competition	administration		consensus-based	recommendation	Athletes and their parents or guardians are responsible for timely scheduling of PPEs, as problems that require additional testing may delay the completion of the examination in time for the start of season practices.	nr	none	Table 3-1, Box 3-2	nr	nr							AW	KG	yes
AAP 2019	Preparticipation Physical Evaluation, 5th Edition	American Academy of Pediatrics, American Academy of Family Physicians, American College of Sports Medicine, American Medical Society for Sports Medicine, American Medical Society for Sports Medicine, American Orthopaedic Society for Sports Medicine, and American Osteopathic Academy of Sports Medicine (2019) Preparticipation Physical Evaluation, 5th Edition. 978-1-61002-301-6.	American Academy of Pediatrics	American Academy of Family Physicians, American College of Sports Medicine, American Medical Society for Sports Medicine, American Medical Society for Sports Medicine, American Orthopaedic Society for Sports Medicine, American Osteopathic Academy of Sports Medicine	USA	2019	evidence- and consensus-based guideline	While most of the content is based on the expert opinion level of evidence, whenever there is higher-level evidence for the content, it is noted in the text (Table 1-1).	nr	nr		nr				Strength of Recommendation Taxonomy (SORT), levels A, B, C	Table 1-1: A: Recommendation based on consistent and good quality experimental evidence (morbidity, mortality, exercise and cognitive performance, physiologic responses). B: Recommendation based on inconsistent or limited quality experimental evidence. C: Recommendation based on consensus; usual practice; opinion; disease-oriented evidenceb of diagnosis, treatment, prevention, or screening; or ex…	unclear		athletes in organized sports or vigorous physical activities	preparticipation physical evaluation	not specified	safety of athletes during training and competition	administration		consensus-based	recommendation	The final responsibility for a PPE lies with the provider who signs the Medical Eligibility Form and assumes the medical liability.	nr	none	Table 3-1, Box 3-2	nr	nr							AW	KG	yes
AAP 2019	Preparticipation Physical Evaluation, 5th Edition	American Academy of Pediatrics, American Academy of Family Physicians, American College of Sports Medicine, American Medical Society for Sports Medicine, American Medical Society for Sports Medicine, American Orthopaedic Society for Sports Medicine, and American Osteopathic Academy of Sports Medicine (2019) Preparticipation Physical Evaluation, 5th Edition. 978-1-61002-301-6.	American Academy of Pediatrics	American Academy of Family Physicians, American College of Sports Medicine, American Medical Society for Sports Medicine, American Medical Society for Sports Medicine, American Orthopaedic Society for Sports Medicine, American Osteopathic Academy of Sports Medicine	USA	2019	evidence- and consensus-based guideline	While most of the content is based on the expert opinion level of evidence, whenever there is higher-level evidence for the content, it is noted in the text (Table 1-1).	nr	nr		nr				Strength of Recommendation Taxonomy (SORT), levels A, B, C	Table 1-1: A: Recommendation based on consistent and good quality experimental evidence (morbidity, mortality, exercise and cognitive performance, physiologic responses). B: Recommendation based on inconsistent or limited quality experimental evidence. C: Recommendation based on consensus; usual practice; opinion; disease-oriented evidenceb of diagnosis, treatment, prevention, or screening; or ex…	unclear		athletes in organized sports or vigorous physical activities	preparticipation physical evaluation	not specified	safety of athletes during training and competition	administration		consensus-based	recommendation	Athletes with problems discovered during the PPE that are beyond the scope and expertise of the examining provider should be referred to an appropriate specialist for consultation regarding medical eligibility.	nr	none	Table 3-1, Box 3-2	nr	nr							AW	KG	yes
AAP 2019	Preparticipation Physical Evaluation, 5th Edition	American Academy of Pediatrics, American Academy of Family Physicians, American College of Sports Medicine, American Medical Society for Sports Medicine, American Medical Society for Sports Medicine, American Orthopaedic Society for Sports Medicine, and American Osteopathic Academy of Sports Medicine (2019) Preparticipation Physical Evaluation, 5th Edition. 978-1-61002-301-6.	American Academy of Pediatrics	American Academy of Family Physicians, American College of Sports Medicine, American Medical Society for Sports Medicine, American Medical Society for Sports Medicine, American Orthopaedic Society for Sports Medicine, American Osteopathic Academy of Sports Medicine	USA	2019	evidence- and consensus-based guideline	While most of the content is based on the expert opinion level of evidence, whenever there is higher-level evidence for the content, it is noted in the text (Table 1-1).	nr	nr		nr				Strength of Recommendation Taxonomy (SORT), levels A, B, C	Table 1-1: A: Recommendation based on consistent and good quality experimental evidence (morbidity, mortality, exercise and cognitive performance, physiologic responses). B: Recommendation based on inconsistent or limited quality experimental evidence. C: Recommendation based on consensus; usual practice; opinion; disease-oriented evidenceb of diagnosis, treatment, prevention, or screening; or ex…	unclear		athletes in organized sports or vigorous physical activities	preparticipation physical evaluation	not specified	safety of athletes during training and competition	administration		consensus-based	recommendation	The standardized PPE History Form is the preferred format for documentation in either paper format or electronic format.	nr	none	Table 3-1, Box 3-2	nr	nr							AW	KG	yes
AAP 2019	Preparticipation Physical Evaluation, 5th Edition	American Academy of Pediatrics, American Academy of Family Physicians, American College of Sports Medicine, American Medical Society for Sports Medicine, American Medical Society for Sports Medicine, American Orthopaedic Society for Sports Medicine, and American Osteopathic Academy of Sports Medicine (2019) Preparticipation Physical Evaluation, 5th Edition. 978-1-61002-301-6.	American Academy of Pediatrics	American Academy of Family Physicians, American College of Sports Medicine, American Medical Society for Sports Medicine, American Medical Society for Sports Medicine, American Orthopaedic Society for Sports Medicine, American Osteopathic Academy of Sports Medicine	USA	2019	evidence- and consensus-based guideline	While most of the content is based on the expert opinion level of evidence, whenever there is higher-level evidence for the content, it is noted in the text (Table 1-1).	nr	nr		nr				Strength of Recommendation Taxonomy (SORT), levels A, B, C	Table 1-1: A: Recommendation based on consistent and good quality experimental evidence (morbidity, mortality, exercise and cognitive performance, physiologic responses). B: Recommendation based on inconsistent or limited quality experimental evidence. C: Recommendation based on consensus; usual practice; opinion; disease-oriented evidenceb of diagnosis, treatment, prevention, or screening; or ex…	unclear		adolescent athletes in organized sports or vigorous physical activities	preparticipation physical evaluation	not specified	safety of athletes during training and competition	administration		consensus-based	recommendation	Adolescent athletes should be seen apart from their parents or guardians for at least part of the examination so that the provider can inquire about risk-taking behaviors.	nr	none	Table 3-1, Box 3-2	nr	nr							AW	KG	yes
AAP 2019	Preparticipation Physical Evaluation, 5th Edition	American Academy of Pediatrics, American Academy of Family Physicians, American College of Sports Medicine, American Medical Society for Sports Medicine, American Medical Society for Sports Medicine, American Orthopaedic Society for Sports Medicine, and American Osteopathic Academy of Sports Medicine (2019) Preparticipation Physical Evaluation, 5th Edition. 978-1-61002-301-6.	American Academy of Pediatrics	American Academy of Family Physicians, American College of Sports Medicine, American Medical Society for Sports Medicine, American Medical Society for Sports Medicine, American Orthopaedic Society for Sports Medicine, American Osteopathic Academy of Sports Medicine	USA	2019	evidence- and consensus-based guideline	While most of the content is based on the expert opinion level of evidence, whenever there is higher-level evidence for the content, it is noted in the text (Table 1-1).	nr	nr		nr				Strength of Recommendation Taxonomy (SORT), levels A, B, C	Table 1-1: A: Recommendation based on consistent and good quality experimental evidence (morbidity, mortality, exercise and cognitive performance, physiologic responses). B: Recommendation based on inconsistent or limited quality experimental evidence. C: Recommendation based on consensus; usual practice; opinion; disease-oriented evidenceb of diagnosis, treatment, prevention, or screening; or ex…	unclear		athletes in organized sports or vigorous physical activities	preparticipation physical evaluation	not specified	safety of athletes during training and competition	administration		consensus-based	recommendation	Defined sections of the PPE are personal (or protected) health information and require confidential, secure handling and permission of the athlete, or parent, or guardian, to be shared beyond the athlete’s health care personnel.	nr	none	Table 3-1, Box 3-2	nr	nr							AW	KG	yes
AAP 2019	Preparticipation Physical Evaluation, 5th Edition	American Academy of Pediatrics, American Academy of Family Physicians, American College of Sports Medicine, American Medical Society for Sports Medicine, American Medical Society for Sports Medicine, American Orthopaedic Society for Sports Medicine, and American Osteopathic Academy of Sports Medicine (2019) Preparticipation Physical Evaluation, 5th Edition. 978-1-61002-301-6.	American Academy of Pediatrics	American Academy of Family Physicians, American College of Sports Medicine, American Medical Society for Sports Medicine, American Medical Society for Sports Medicine, American Orthopaedic Society for Sports Medicine, American Osteopathic Academy of Sports Medicine	USA	2019	evidence- and consensus-based guideline	While most of the content is based on the expert opinion level of evidence, whenever there is higher-level evidence for the content, it is noted in the text (Table 1-1).	nr	nr		nr				Strength of Recommendation Taxonomy (SORT), levels A, B, C	Table 1-1: A: Recommendation based on consistent and good quality experimental evidence (morbidity, mortality, exercise and cognitive performance, physiologic responses). B: Recommendation based on inconsistent or limited quality experimental evidence. C: Recommendation based on consensus; usual practice; opinion; disease-oriented evidenceb of diagnosis, treatment, prevention, or screening; or ex…	unclear		athletes in organized sports or vigorous physical activities	preparticipation physical evaluation	not specified	safety of athletes during training and competition	administration		consensus-based	recommendation	The preparticipation physical evaluation should be integrated into the periodic health evaluations of an athlete along with preventative care strategies by a provider from the medical home health care team who has current and past medical records.	C	none		nr	nr							AW	KG	yes
AAP 2019	Preparticipation Physical Evaluation, 5th Edition	American Academy of Pediatrics, American Academy of Family Physicians, American College of Sports Medicine, American Medical Society for Sports Medicine, American Medical Society for Sports Medicine, American Orthopaedic Society for Sports Medicine, and American Osteopathic Academy of Sports Medicine (2019) Preparticipation Physical Evaluation, 5th Edition. 978-1-61002-301-6.	American Academy of Pediatrics	American Academy of Family Physicians, American College of Sports Medicine, American Medical Society for Sports Medicine, American Medical Society for Sports Medicine, American Orthopaedic Society for Sports Medicine, American Osteopathic Academy of Sports Medicine	USA	2019	evidence- and consensus-based guideline	While most of the content is based on the expert opinion level of evidence, whenever there is higher-level evidence for the content, it is noted in the text (Table 1-1).	nr	nr		nr				Strength of Recommendation Taxonomy (SORT), levels A, B, C	Table 1-1: A: Recommendation based on consistent and good quality experimental evidence (morbidity, mortality, exercise and cognitive performance, physiologic responses). B: Recommendation based on inconsistent or limited quality experimental evidence. C: Recommendation based on consensus; usual practice; opinion; disease-oriented evidenceb of diagnosis, treatment, prevention, or screening; or ex…	unclear		athletes in organized sports or vigorous physical activities	preparticipation physical evaluation	not specified	safety of athletes during training and competition	scope/test selection	orthopaedic	evidence-based	recommendation	Key findings during the musculoskeletal history will direct the focus of the musculoskeletal physical examination, as there are currently limited screening examinations that have been validated to reduce injury risk.	B	none		nr	nr			Bahr R. Why screening tests to predict injury do not work— and probably never will…: a critical review. Br J Sports Med. 2016;50(13):776–780 PMID:27095747 https://doi.org/10.1136/bjsports-2016-096256				AW	KG	yes
AAP 2019	Preparticipation Physical Evaluation, 5th Edition	American Academy of Pediatrics, American Academy of Family Physicians, American College of Sports Medicine, American Medical Society for Sports Medicine, American Medical Society for Sports Medicine, American Orthopaedic Society for Sports Medicine, and American Osteopathic Academy of Sports Medicine (2019) Preparticipation Physical Evaluation, 5th Edition. 978-1-61002-301-6.	American Academy of Pediatrics	American Academy of Family Physicians, American College of Sports Medicine, American Medical Society for Sports Medicine, American Medical Society for Sports Medicine, American Orthopaedic Society for Sports Medicine, American Osteopathic Academy of Sports Medicine	USA	2019	evidence- and consensus-based guideline	While most of the content is based on the expert opinion level of evidence, whenever there is higher-level evidence for the content, it is noted in the text (Table 1-1).	nr	nr		nr				Strength of Recommendation Taxonomy (SORT), levels A, B, C	Table 1-1: A: Recommendation based on consistent and good quality experimental evidence (morbidity, mortality, exercise and cognitive performance, physiologic responses). B: Recommendation based on inconsistent or limited quality experimental evidence. C: Recommendation based on consensus; usual practice; opinion; disease-oriented evidenceb of diagnosis, treatment, prevention, or screening; or ex…	unclear		athletes younger than 18	preparticipation physical evaluation	not specified	safety of athletes during training and competition	medical/family history		consensus-based	statement in text	For athletes younger than 18 years, both the athlete and the parent or guardian are asked to respond to medical history questions.	nr	none		nr	nr			Carek PJ, Futrell M, Hueston WJ. The preparticipation physical examination history: who has the correct answers? Clin J Sport Med. 1999;9(3):124–128 PMID:10512339 https://doi. org/10.1097/00042752-199907000-00002				AW	KG	yes
AAP 2019	Preparticipation Physical Evaluation, 5th Edition	American Academy of Pediatrics, American Academy of Family Physicians, American College of Sports Medicine, American Medical Society for Sports Medicine, American Medical Society for Sports Medicine, American Orthopaedic Society for Sports Medicine, and American Osteopathic Academy of Sports Medicine (2019) Preparticipation Physical Evaluation, 5th Edition. 978-1-61002-301-6.	American Academy of Pediatrics	American Academy of Family Physicians, American College of Sports Medicine, American Medical Society for Sports Medicine, American Medical Society for Sports Medicine, American Orthopaedic Society for Sports Medicine, American Osteopathic Academy of Sports Medicine	USA	2019	evidence- and consensus-based guideline	While most of the content is based on the expert opinion level of evidence, whenever there is higher-level evidence for the content, it is noted in the text (Table 1-1).	nr	nr		nr				Strength of Recommendation Taxonomy (SORT), levels A, B, C	Table 1-1: A: Recommendation based on consistent and good quality experimental evidence (morbidity, mortality, exercise and cognitive performance, physiologic responses). B: Recommendation based on inconsistent or limited quality experimental evidence. C: Recommendation based on consensus; usual practice; opinion; disease-oriented evidenceb of diagnosis, treatment, prevention, or screening; or ex…	unclear		athletes in organized sports or vigorous physical activities	preparticipation physical evaluation	not specified	safety of athletes during training and competition	physical examination	vital signs, vision	consensus-based	statement in text	The structured physical examination begins by measuring vital signs and visual acuity.	nr	none		nr	nr			Dixit S, DiFiori J. Prevalence of hypertension and prehypertension in collegiate student athletes. Clin J Sport Med. 2006;16(5):440				KG	AW	yes
AAP 2019	Preparticipation Physical Evaluation, 5th Edition	American Academy of Pediatrics, American Academy of Family Physicians, American College of Sports Medicine, American Medical Society for Sports Medicine, American Medical Society for Sports Medicine, American Orthopaedic Society for Sports Medicine, and American Osteopathic Academy of Sports Medicine (2019) Preparticipation Physical Evaluation, 5th Edition. 978-1-61002-301-6.	American Academy of Pediatrics	American Academy of Family Physicians, American College of Sports Medicine, American Medical Society for Sports Medicine, American Medical Society for Sports Medicine, American Orthopaedic Society for Sports Medicine, American Osteopathic Academy of Sports Medicine	USA	2019	evidence- and consensus-based guideline	While most of the content is based on the expert opinion level of evidence, whenever there is higher-level evidence for the content, it is noted in the text (Table 1-1).	nr	nr		nr				Strength of Recommendation Taxonomy (SORT), levels A, B, C	Table 1-1: A: Recommendation based on consistent and good quality experimental evidence (morbidity, mortality, exercise and cognitive performance, physiologic responses). B: Recommendation based on inconsistent or limited quality experimental evidence. C: Recommendation based on consensus; usual practice; opinion; disease-oriented evidenceb of diagnosis, treatment, prevention, or screening; or ex…	unclear		athletes in organized sports or vigorous physical activities	preparticipation physical evaluation	not specified	safety of athletes during training and competition	anthropometrics		consensus-based	statement in text	Review of growth curve measurements can identify atypical weight loss or gain that may suggest disordered eating or insufficient energy availability, unhealthy weight-cutting behaviors in sports with weight classes, or performance-enhancing supplement use that may not be otherwise identified. Decreased height velocity or delayed puberty may also indicate other medical problems such as endocrine o…	nr	none		nr	nr			Mountjoy M, Sundgot-Borgen J, Burke L, et al. The IOC consensus statement: beyond the female athlete triad— relative energy deficiency in sport (RED-S). Br J Sports Med. 2014;48(7):491–497 PMID:24620037 https://doi.org/10.1136/bjsports-2014-093502				KG	AW	yes
AAP 2019	Preparticipation Physical Evaluation, 5th Edition	American Academy of Pediatrics, American Academy of Family Physicians, American College of Sports Medicine, American Medical Society for Sports Medicine, American Medical Society for Sports Medicine, American Orthopaedic Society for Sports Medicine, and American Osteopathic Academy of Sports Medicine (2019) Preparticipation Physical Evaluation, 5th Edition. 978-1-61002-301-6.	American Academy of Pediatrics	American Academy of Family Physicians, American College of Sports Medicine, American Medical Society for Sports Medicine, American Medical Society for Sports Medicine, American Orthopaedic Society for Sports Medicine, American Osteopathic Academy of Sports Medicine	USA	2019	evidence- and consensus-based guideline	While most of the content is based on the expert opinion level of evidence, whenever there is higher-level evidence for the content, it is noted in the text (Table 1-1).	nr	nr		nr				Strength of Recommendation Taxonomy (SORT), levels A, B, C	Table 1-1: A: Recommendation based on consistent and good quality experimental evidence (morbidity, mortality, exercise and cognitive performance, physiologic responses). B: Recommendation based on inconsistent or limited quality experimental evidence. C: Recommendation based on consensus; usual practice; opinion; disease-oriented evidenceb of diagnosis, treatment, prevention, or screening; or ex…	unclear		athletes in organized sports or vigorous physical activities	preparticipation physical evaluation	not specified	safety of athletes during training and competition	clearance		consensus-based	statement in text	When considering any abnormality or condition found during the PPE that may influence participation, the practitioner should consider the following questions: — Does participation put the athlete at risk for illness or injury above the inherent hazards of the activity? — Does participation increase the risk of injury or illness for other participants? — Will treatment of the underlying condition …	nr	none		nr	nr							KG	AW	yes
AAP 2019	Preparticipation Physical Evaluation, 5th Edition	American Academy of Pediatrics, American Academy of Family Physicians, American College of Sports Medicine, American Medical Society for Sports Medicine, American Medical Society for Sports Medicine, American Orthopaedic Society for Sports Medicine, and American Osteopathic Academy of Sports Medicine (2019) Preparticipation Physical Evaluation, 5th Edition. 978-1-61002-301-6.	American Academy of Pediatrics	American Academy of Family Physicians, American College of Sports Medicine, American Medical Society for Sports Medicine, American Medical Society for Sports Medicine, American Orthopaedic Society for Sports Medicine, American Osteopathic Academy of Sports Medicine	USA	2019	evidence- and consensus-based guideline	While most of the content is based on the expert opinion level of evidence, whenever there is higher-level evidence for the content, it is noted in the text (Table 1-1).	nr	nr		nr				Strength of Recommendation Taxonomy (SORT), levels A, B, C	Table 1-1: A: Recommendation based on consistent and good quality experimental evidence (morbidity, mortality, exercise and cognitive performance, physiologic responses). B: Recommendation based on inconsistent or limited quality experimental evidence. C: Recommendation based on consensus; usual practice; opinion; disease-oriented evidenceb of diagnosis, treatment, prevention, or screening; or ex…	unclear		athletes in organized sports or vigorous physical activities	preparticipation physical evaluation	not specified	safety of athletes during training and competition; reduce the risk of sudden death related to a heart-related condition associated with physical activity and enhance the safety of athletes during exercise by using red flag symptoms and family history to detect the potential for SCD.	cardiac		consensus-based	statement in text	• A detailed personal and family history may help identify athletes at risk for SCD. • Sudden cardiac death may be the first manifestation of underlying cardiac disease; warning symptoms that require cardiac workup include syncope and/or chest pain during exercise, palpitations during exercise, unexplained breathlessness during exercise, and unexplained seizures. • A family history of sudden unex…	nr	none	Box 6A-1, Table 6A-4, Table 6A-5	nr	nr							KG	AW	yes
AAP 2019	Preparticipation Physical Evaluation, 5th Edition	American Academy of Pediatrics, American Academy of Family Physicians, American College of Sports Medicine, American Medical Society for Sports Medicine, American Medical Society for Sports Medicine, American Orthopaedic Society for Sports Medicine, and American Osteopathic Academy of Sports Medicine (2019) Preparticipation Physical Evaluation, 5th Edition. 978-1-61002-301-6.	American Academy of Pediatrics	American Academy of Family Physicians, American College of Sports Medicine, American Medical Society for Sports Medicine, American Medical Society for Sports Medicine, American Orthopaedic Society for Sports Medicine, American Osteopathic Academy of Sports Medicine	USA	2019	evidence- and consensus-based guideline	While most of the content is based on the expert opinion level of evidence, whenever there is higher-level evidence for the content, it is noted in the text (Table 1-1).	nr	nr		nr				Strength of Recommendation Taxonomy (SORT), levels A, B, C	Table 1-1: A: Recommendation based on consistent and good quality experimental evidence (morbidity, mortality, exercise and cognitive performance, physiologic responses). B: Recommendation based on inconsistent or limited quality experimental evidence. C: Recommendation based on consensus; usual practice; opinion; disease-oriented evidenceb of diagnosis, treatment, prevention, or screening; or ex…	unclear		athletes in organized sports or vigorous physical activities	preparticipation physical evaluation	not specified	safety of athletes during training and competition	anthropometrics		consensus-based	statement in text	Athletes who have conditions such as underweight, overweight, or obesity have long-term health issues that may affect medical eligibility and risk for injury or illness during sport participation. During the PPE, values for height, weight, and body mass index (BMI) should be plotted on age-appropriate growth charts and compared, if possible, with past measurements.	nr	none		nr	nr							KG	AW	yes
AAP 2019	Preparticipation Physical Evaluation, 5th Edition	American Academy of Pediatrics, American Academy of Family Physicians, American College of Sports Medicine, American Medical Society for Sports Medicine, American Medical Society for Sports Medicine, American Orthopaedic Society for Sports Medicine, and American Osteopathic Academy of Sports Medicine (2019) Preparticipation Physical Evaluation, 5th Edition. 978-1-61002-301-6.	American Academy of Pediatrics	American Academy of Family Physicians, American College of Sports Medicine, American Medical Society for Sports Medicine, American Medical Society for Sports Medicine, American Orthopaedic Society for Sports Medicine, American Osteopathic Academy of Sports Medicine	USA	2019	evidence- and consensus-based guideline	While most of the content is based on the expert opinion level of evidence, whenever there is higher-level evidence for the content, it is noted in the text (Table 1-1).	nr	nr		nr				Strength of Recommendation Taxonomy (SORT), levels A, B, C	Table 1-1: A: Recommendation based on consistent and good quality experimental evidence (morbidity, mortality, exercise and cognitive performance, physiologic responses). B: Recommendation based on inconsistent or limited quality experimental evidence. C: Recommendation based on consensus; usual practice; opinion; disease-oriented evidenceb of diagnosis, treatment, prevention, or screening; or ex…	unclear		athletes in organized sports or vigorous physical activities	preparticipation physical evaluation	not specified	safety of athletes during training and competition	other (see comment)	sickle cell trait	consensus-based	statement in text	Universal screening [for sickle cell trait] is not widely recommended for athletes, except for NCAA athletes who are required as students to show proof of screening or decline screening.	nr	none		nr	nr							KG	AW	yes
AAP 2019	Preparticipation Physical Evaluation, 5th Edition	American Academy of Pediatrics, American Academy of Family Physicians, American College of Sports Medicine, American Medical Society for Sports Medicine, American Medical Society for Sports Medicine, American Orthopaedic Society for Sports Medicine, and American Osteopathic Academy of Sports Medicine (2019) Preparticipation Physical Evaluation, 5th Edition. 978-1-61002-301-6.	American Academy of Pediatrics	American Academy of Family Physicians, American College of Sports Medicine, American Medical Society for Sports Medicine, American Medical Society for Sports Medicine, American Orthopaedic Society for Sports Medicine, American Osteopathic Academy of Sports Medicine	USA	2019	evidence- and consensus-based guideline	While most of the content is based on the expert opinion level of evidence, whenever there is higher-level evidence for the content, it is noted in the text (Table 1-1).	nr	nr		nr				Strength of Recommendation Taxonomy (SORT), levels A, B, C	Table 1-1: A: Recommendation based on consistent and good quality experimental evidence (morbidity, mortality, exercise and cognitive performance, physiologic responses). B: Recommendation based on inconsistent or limited quality experimental evidence. C: Recommendation based on consensus; usual practice; opinion; disease-oriented evidenceb of diagnosis, treatment, prevention, or screening; or ex…	unclear		athletes in organized sports or vigorous physical activities	preparticipation physical evaluation	not specified	safety of athletes during training and competition	other (see comment)	vision	consensus-based	statement in text	All athletes should have their visual acuity checked at the PPE.	nr	none		nr	nr							KG	AW	yes
AAP 2019	Preparticipation Physical Evaluation, 5th Edition	American Academy of Pediatrics, American Academy of Family Physicians, American College of Sports Medicine, American Medical Society for Sports Medicine, American Medical Society for Sports Medicine, American Orthopaedic Society for Sports Medicine, and American Osteopathic Academy of Sports Medicine (2019) Preparticipation Physical Evaluation, 5th Edition. 978-1-61002-301-6.	American Academy of Pediatrics	American Academy of Family Physicians, American College of Sports Medicine, American Medical Society for Sports Medicine, American Medical Society for Sports Medicine, American Orthopaedic Society for Sports Medicine, American Osteopathic Academy of Sports Medicine	USA	2019	evidence- and consensus-based guideline	While most of the content is based on the expert opinion level of evidence, whenever there is higher-level evidence for the content, it is noted in the text (Table 1-1).	nr	nr		nr				Strength of Recommendation Taxonomy (SORT), levels A, B, C	Table 1-1: A: Recommendation based on consistent and good quality experimental evidence (morbidity, mortality, exercise and cognitive performance, physiologic responses). B: Recommendation based on inconsistent or limited quality experimental evidence. C: Recommendation based on consensus; usual practice; opinion; disease-oriented evidenceb of diagnosis, treatment, prevention, or screening; or ex…	unclear		athletes in organized sports or vigorous physical activities	preparticipation physical evaluation	not specified	safety of athletes during training and competition	physical examination	lung function	consensus-based	statement in text	Pulmonary evaluation of the anterior and posterior chest should be done in a quiet room with the patient in the seated position using breaths that are deeper than those of normal breathing.	nr	none		nr	nr							KG	AW	yes
AAP 2019	Preparticipation Physical Evaluation, 5th Edition	American Academy of Pediatrics, American Academy of Family Physicians, American College of Sports Medicine, American Medical Society for Sports Medicine, American Medical Society for Sports Medicine, American Orthopaedic Society for Sports Medicine, and American Osteopathic Academy of Sports Medicine (2019) Preparticipation Physical Evaluation, 5th Edition. 978-1-61002-301-6.	American Academy of Pediatrics	American Academy of Family Physicians, American College of Sports Medicine, American Medical Society for Sports Medicine, American Medical Society for Sports Medicine, American Orthopaedic Society for Sports Medicine, American Osteopathic Academy of Sports Medicine	USA	2019	evidence- and consensus-based guideline	While most of the content is based on the expert opinion level of evidence, whenever there is higher-level evidence for the content, it is noted in the text (Table 1-1).	nr	nr		nr				Strength of Recommendation Taxonomy (SORT), levels A, B, C	Table 1-1: A: Recommendation based on consistent and good quality experimental evidence (morbidity, mortality, exercise and cognitive performance, physiologic responses). B: Recommendation based on inconsistent or limited quality experimental evidence. C: Recommendation based on consensus; usual practice; opinion; disease-oriented evidenceb of diagnosis, treatment, prevention, or screening; or ex…	unclear		athletes in organized sports or vigorous physical activities	preparticipation physical evaluation	not specified	safety of athletes during training and competition	other (see comment)	lung function	evidence-based	recommendation	Spirometry at rest followed by a challenge test to elicit bronchoconstriction is the preferred method to diagnose EIB with or without asthma.	A	none	Table 6D-1	nr	nr			Weiler JM, Brannan JD, Randolph CC, et al. Exercise-induced bronchoconstriction update—2016. J Allergy Clin Immunol. 2016;138(5):1292–1295 PMID:27665489 https://www.ncbi.nlm.nih.gov/pubmed/27665489 Anderson SD, Pearlman DS, Rundell KW, et al. Reproducibility of the airway response to an exercise protocol standardized for intensity, duration, and inspired air conditions, in subjects with symptoms …				KG	AW	yes
AAP 2019	Preparticipation Physical Evaluation, 5th Edition	American Academy of Pediatrics, American Academy of Family Physicians, American College of Sports Medicine, American Medical Society for Sports Medicine, American Medical Society for Sports Medicine, American Orthopaedic Society for Sports Medicine, and American Osteopathic Academy of Sports Medicine (2019) Preparticipation Physical Evaluation, 5th Edition. 978-1-61002-301-6.	American Academy of Pediatrics	American Academy of Family Physicians, American College of Sports Medicine, American Medical Society for Sports Medicine, American Medical Society for Sports Medicine, American Orthopaedic Society for Sports Medicine, American Osteopathic Academy of Sports Medicine	USA	2019	evidence- and consensus-based guideline	While most of the content is based on the expert opinion level of evidence, whenever there is higher-level evidence for the content, it is noted in the text (Table 1-1).	nr	nr		nr				Strength of Recommendation Taxonomy (SORT), levels A, B, C	Table 1-1: A: Recommendation based on consistent and good quality experimental evidence (morbidity, mortality, exercise and cognitive performance, physiologic responses). B: Recommendation based on inconsistent or limited quality experimental evidence. C: Recommendation based on consensus; usual practice; opinion; disease-oriented evidenceb of diagnosis, treatment, prevention, or screening; or ex…	unclear		athletes in organized sports or vigorous physical activities	preparticipation physical evaluation	not specified	safety of athletes during training and competition	physical examination	GI, urogenital	consensus-based	statement in text	Palpate the abdomen for masses or enlarged organs (enlarged spleen or liver, enlarged kidney, or gravid uterus). The abdominal examination should be performed with the athlete supine.	nr	none	Table 6E-1	nr	nr							KG	AW	yes
AAP 2019	Preparticipation Physical Evaluation, 5th Edition	American Academy of Pediatrics, American Academy of Family Physicians, American College of Sports Medicine, American Medical Society for Sports Medicine, American Medical Society for Sports Medicine, American Orthopaedic Society for Sports Medicine, and American Osteopathic Academy of Sports Medicine (2019) Preparticipation Physical Evaluation, 5th Edition. 978-1-61002-301-6.	American Academy of Pediatrics	American Academy of Family Physicians, American College of Sports Medicine, American Medical Society for Sports Medicine, American Medical Society for Sports Medicine, American Orthopaedic Society for Sports Medicine, American Osteopathic Academy of Sports Medicine	USA	2019	evidence- and consensus-based guideline	While most of the content is based on the expert opinion level of evidence, whenever there is higher-level evidence for the content, it is noted in the text (Table 1-1).	nr	nr		nr				Strength of Recommendation Taxonomy (SORT), levels A, B, C	Table 1-1: A: Recommendation based on consistent and good quality experimental evidence (morbidity, mortality, exercise and cognitive performance, physiologic responses). B: Recommendation based on inconsistent or limited quality experimental evidence. C: Recommendation based on consensus; usual practice; opinion; disease-oriented evidenceb of diagnosis, treatment, prevention, or screening; or ex…	unclear		female athletes	preparticipation physical evaluation	not specified	safety of athletes during training and competition	physical examination	genitourinary	consensus-based	statement in text	A GU examination of female athletes is not part of the PPE.	nr	none		nr	nr			Carek PJ, Mainous A III. The preparticipation physical examination in athletics: a systematic review of current recommendations. BMJ. 2003;327:E170				AW	KG	yes
AAP 2019	Preparticipation Physical Evaluation, 5th Edition	American Academy of Pediatrics, American Academy of Family Physicians, American College of Sports Medicine, American Medical Society for Sports Medicine, American Medical Society for Sports Medicine, American Orthopaedic Society for Sports Medicine, and American Osteopathic Academy of Sports Medicine (2019) Preparticipation Physical Evaluation, 5th Edition. 978-1-61002-301-6.	American Academy of Pediatrics	American Academy of Family Physicians, American College of Sports Medicine, American Medical Society for Sports Medicine, American Medical Society for Sports Medicine, American Orthopaedic Society for Sports Medicine, American Osteopathic Academy of Sports Medicine	USA	2019	evidence- and consensus-based guideline	While most of the content is based on the expert opinion level of evidence, whenever there is higher-level evidence for the content, it is noted in the text (Table 1-1).	nr	nr		nr				Strength of Recommendation Taxonomy (SORT), levels A, B, C	Table 1-1: A: Recommendation based on consistent and good quality experimental evidence (morbidity, mortality, exercise and cognitive performance, physiologic responses). B: Recommendation based on inconsistent or limited quality experimental evidence. C: Recommendation based on consensus; usual practice; opinion; disease-oriented evidenceb of diagnosis, treatment, prevention, or screening; or ex…	unclear		athletes in organized sports or vigorous physical activities	preparticipation physical evaluation	not specified	safety of athletes during training and competition	physical examination	dermatology	consensus-based	statement in text	A thorough skin survey should be performed with particular attention to exposed areas and any areas that might potentially come into contact with another competitor or equipment (eg, wrestling mats, batting helmets). The principle objective in the dermatologic examination is to identify skin infections: bacterial, viral, fungal, and infestations.	nr	none		nr	nr							KG	AW	yes
AAP 2019	Preparticipation Physical Evaluation, 5th Edition	American Academy of Pediatrics, American Academy of Family Physicians, American College of Sports Medicine, American Medical Society for Sports Medicine, American Medical Society for Sports Medicine, American Orthopaedic Society for Sports Medicine, and American Osteopathic Academy of Sports Medicine (2019) Preparticipation Physical Evaluation, 5th Edition. 978-1-61002-301-6.	American Academy of Pediatrics	American Academy of Family Physicians, American College of Sports Medicine, American Medical Society for Sports Medicine, American Medical Society for Sports Medicine, American Orthopaedic Society for Sports Medicine, American Osteopathic Academy of Sports Medicine	USA	2019	evidence- and consensus-based guideline	While most of the content is based on the expert opinion level of evidence, whenever there is higher-level evidence for the content, it is noted in the text (Table 1-1).	nr	nr		nr				Strength of Recommendation Taxonomy (SORT), levels A, B, C	Table 1-1: A: Recommendation based on consistent and good quality experimental evidence (morbidity, mortality, exercise and cognitive performance, physiologic responses). B: Recommendation based on inconsistent or limited quality experimental evidence. C: Recommendation based on consensus; usual practice; opinion; disease-oriented evidenceb of diagnosis, treatment, prevention, or screening; or ex…	unclear		athletes in organized sports or vigorous physical activities	preparticipation physical evaluation	not specified	safety of athletes during training and competition	physical examination	dermatology	evidence-based	statement in text	The examiner should also look for signs of trauma, acne, sun damage, and dermatitis (contact dermatitis, eczema, psoriasis, or urticarial dermatitis), as well as marks of illicit drug use or cutting.	nr	none		nr	nr	14673322; 12846592; 15125501	https://doi.org/10.1111/j.1540-9740.2003.01968.x https://doi.org/10.2165/00007256-200333090-00005 https://doi.org/10.2165/00007256-200333090-00005	Bender TW III. Cutaneous manifestations of disease in athletes. Skinmed. 2003;2(1):34–41 PMID:14673322 https://doi.org/10.1111/j.1540-9740.2003.01968.x; Brooks C, Kujawska A, Patel D. Cutaneous allergic reactions induced by sporting activities. Sports Med. 2003;33(9):699–708 PMID:12846592 https://doi.org/10.2165/00007256-200333090-00005; Metelitsa A, Barankin B, Lin AN. Diagnosis of sports-relate…				AW	KG	yes
AAP 2019	Preparticipation Physical Evaluation, 5th Edition	American Academy of Pediatrics, American Academy of Family Physicians, American College of Sports Medicine, American Medical Society for Sports Medicine, American Medical Society for Sports Medicine, American Orthopaedic Society for Sports Medicine, and American Osteopathic Academy of Sports Medicine (2019) Preparticipation Physical Evaluation, 5th Edition. 978-1-61002-301-6.	American Academy of Pediatrics	American Academy of Family Physicians, American College of Sports Medicine, American Medical Society for Sports Medicine, American Medical Society for Sports Medicine, American Orthopaedic Society for Sports Medicine, American Osteopathic Academy of Sports Medicine	USA	2019	evidence- and consensus-based guideline	While most of the content is based on the expert opinion level of evidence, whenever there is higher-level evidence for the content, it is noted in the text (Table 1-1).	nr	nr		nr				Strength of Recommendation Taxonomy (SORT), levels A, B, C	Table 1-1: A: Recommendation based on consistent and good quality experimental evidence (morbidity, mortality, exercise and cognitive performance, physiologic responses). B: Recommendation based on inconsistent or limited quality experimental evidence. C: Recommendation based on consensus; usual practice; opinion; disease-oriented evidenceb of diagnosis, treatment, prevention, or screening; or ex…	unclear		athletes in organized sports or vigorous physical activities	preparticipation physical evaluation	not specified	safety of athletes during training and competition; detection of musculoskeletal conditions, reduce injury risk	orthopaedics		consensus-based	statement in text	A general [musculoskeletal] screening examination is reasonable for athletes with no symptoms and no previous injury.	nr	none	Figure 6G-1	nr	nr							KG	AW	yes
AAP 2019	Preparticipation Physical Evaluation, 5th Edition	American Academy of Pediatrics, American Academy of Family Physicians, American College of Sports Medicine, American Medical Society for Sports Medicine, American Medical Society for Sports Medicine, American Orthopaedic Society for Sports Medicine, and American Osteopathic Academy of Sports Medicine (2019) Preparticipation Physical Evaluation, 5th Edition. 978-1-61002-301-6.	American Academy of Pediatrics	American Academy of Family Physicians, American College of Sports Medicine, American Medical Society for Sports Medicine, American Medical Society for Sports Medicine, American Orthopaedic Society for Sports Medicine, American Osteopathic Academy of Sports Medicine	USA	2019	evidence- and consensus-based guideline	While most of the content is based on the expert opinion level of evidence, whenever there is higher-level evidence for the content, it is noted in the text (Table 1-1).	nr	nr		nr				Strength of Recommendation Taxonomy (SORT), levels A, B, C	Table 1-1: A: Recommendation based on consistent and good quality experimental evidence (morbidity, mortality, exercise and cognitive performance, physiologic responses). B: Recommendation based on inconsistent or limited quality experimental evidence. C: Recommendation based on consensus; usual practice; opinion; disease-oriented evidenceb of diagnosis, treatment, prevention, or screening; or ex…	unclear		athletes in organized sports or vigorous physical activities	preparticipation physical evaluation	not specified	safety of athletes during training and competition	orthopaedics		consensus-based	statement in text	Examiners need to determine which method best suits a given situation, depending on history of injury, musculoskeletal signs or symptoms, resources and time available, and type of sport or activity in which the athlete will participate.	nr	none		nr	nr							AW	KG	yes
AAP 2019	Preparticipation Physical Evaluation, 5th Edition	American Academy of Pediatrics, American Academy of Family Physicians, American College of Sports Medicine, American Medical Society for Sports Medicine, American Medical Society for Sports Medicine, American Orthopaedic Society for Sports Medicine, and American Osteopathic Academy of Sports Medicine (2019) Preparticipation Physical Evaluation, 5th Edition. 978-1-61002-301-6.	American Academy of Pediatrics	American Academy of Family Physicians, American College of Sports Medicine, American Medical Society for Sports Medicine, American Medical Society for Sports Medicine, American Orthopaedic Society for Sports Medicine, American Osteopathic Academy of Sports Medicine	USA	2019	evidence- and consensus-based guideline	While most of the content is based on the expert opinion level of evidence, whenever there is higher-level evidence for the content, it is noted in the text (Table 1-1).	nr	nr		nr				Strength of Recommendation Taxonomy (SORT), levels A, B, C	Table 1-1: A: Recommendation based on consistent and good quality experimental evidence (morbidity, mortality, exercise and cognitive performance, physiologic responses). B: Recommendation based on inconsistent or limited quality experimental evidence. C: Recommendation based on consensus; usual practice; opinion; disease-oriented evidenceb of diagnosis, treatment, prevention, or screening; or ex…	unclear		athletes (female or male) with a history of stress fracture	preparticipation physical evaluation	not specified	safety of athletes during training and competition	medical/family history	athlete triad	consensus-based	statement in text	Any athlete (female or male) with a history of stress fractures should be queried about dietary restriction behaviors that result in low energy availability, and inadequate calories, macronutrient imbalances, calcium intake, and vitamin D intake.	nr	none		nr	nr			Tenforde AS, Kraus E, Fredericson M. Bone stress injuries in runners. Phys Med Rehabil Clin N Am. 2016; 27(1):139–149 PMID:26616181 https://doi.org/10.1016/j.pmr.2015.08.008				AW	KG	yes
AAP 2019	Preparticipation Physical Evaluation, 5th Edition	American Academy of Pediatrics, American Academy of Family Physicians, American College of Sports Medicine, American Medical Society for Sports Medicine, American Medical Society for Sports Medicine, American Orthopaedic Society for Sports Medicine, and American Osteopathic Academy of Sports Medicine (2019) Preparticipation Physical Evaluation, 5th Edition. 978-1-61002-301-6.	American Academy of Pediatrics	American Academy of Family Physicians, American College of Sports Medicine, American Medical Society for Sports Medicine, American Medical Society for Sports Medicine, American Orthopaedic Society for Sports Medicine, American Osteopathic Academy of Sports Medicine	USA	2019	evidence- and consensus-based guideline	While most of the content is based on the expert opinion level of evidence, whenever there is higher-level evidence for the content, it is noted in the text (Table 1-1).	nr	nr		nr				Strength of Recommendation Taxonomy (SORT), levels A, B, C	Table 1-1: A: Recommendation based on consistent and good quality experimental evidence (morbidity, mortality, exercise and cognitive performance, physiologic responses). B: Recommendation based on inconsistent or limited quality experimental evidence. C: Recommendation based on consensus; usual practice; opinion; disease-oriented evidenceb of diagnosis, treatment, prevention, or screening; or ex…	unclear		athletes in organized sports or vigorous physical activities	preparticipation physical evaluation	not specified	safety of athletes during training and competition; detection of musculoskeletal conditions, reduce injury risk	orthopaedics		consensus-based	statement in text	The cervical spine should be inspected for posture and alignment. The ear canal should line up with the middle of the shoulder. Forward flexion of the neck should allow the chin to touch the manubrium, extension should allow a nearly vertical gaze, rotation should let the chin almost touch the clavicle in both directions, and the ears should approach the shoulders with lateral flexion. Any asymme…	nr	none	Figure 6G-2	nr	nr							KG	AW	yes
AAP 2019	Preparticipation Physical Evaluation, 5th Edition	American Academy of Pediatrics, American Academy of Family Physicians, American College of Sports Medicine, American Medical Society for Sports Medicine, American Medical Society for Sports Medicine, American Orthopaedic Society for Sports Medicine, and American Osteopathic Academy of Sports Medicine (2019) Preparticipation Physical Evaluation, 5th Edition. 978-1-61002-301-6.	American Academy of Pediatrics	American Academy of Family Physicians, American College of Sports Medicine, American Medical Society for Sports Medicine, American Medical Society for Sports Medicine, American Orthopaedic Society for Sports Medicine, American Osteopathic Academy of Sports Medicine	USA	2019	evidence- and consensus-based guideline	While most of the content is based on the expert opinion level of evidence, whenever there is higher-level evidence for the content, it is noted in the text (Table 1-1).	nr	nr		nr				Strength of Recommendation Taxonomy (SORT), levels A, B, C	Table 1-1: A: Recommendation based on consistent and good quality experimental evidence (morbidity, mortality, exercise and cognitive performance, physiologic responses). B: Recommendation based on inconsistent or limited quality experimental evidence. C: Recommendation based on consensus; usual practice; opinion; disease-oriented evidenceb of diagnosis, treatment, prevention, or screening; or ex…	unclear		athletes in organized sports or vigorous physical activities	preparticipation physical evaluation	not specified	safety of athletes during training and competition; detection of musculoskeletal conditions, reduce injury risk	orthopaedics		consensus-based	statement in text	The shoulder examination begins with inspection for symmetry with the athlete standing. It is important to visualize the posterior and anterior aspects of the shoulder boney and muscular anatomies (for bruising, scapular symmetry, winging, atrophy, acromioclavicular joint prominence, and sternoclavicular joint prominence). Palpate the bilateral sternoclavicular joint, acromioclavicular joint, and…	nr	none	Figure 6G-3	nr	nr							KG	AW	yes
AAP 2019	Preparticipation Physical Evaluation, 5th Edition	American Academy of Pediatrics, American Academy of Family Physicians, American College of Sports Medicine, American Medical Society for Sports Medicine, American Medical Society for Sports Medicine, American Orthopaedic Society for Sports Medicine, and American Osteopathic Academy of Sports Medicine (2019) Preparticipation Physical Evaluation, 5th Edition. 978-1-61002-301-6.	American Academy of Pediatrics	American Academy of Family Physicians, American College of Sports Medicine, American Medical Society for Sports Medicine, American Medical Society for Sports Medicine, American Orthopaedic Society for Sports Medicine, American Osteopathic Academy of Sports Medicine	USA	2019	evidence- and consensus-based guideline	While most of the content is based on the expert opinion level of evidence, whenever there is higher-level evidence for the content, it is noted in the text (Table 1-1).	nr	nr		nr				Strength of Recommendation Taxonomy (SORT), levels A, B, C	Table 1-1: A: Recommendation based on consistent and good quality experimental evidence (morbidity, mortality, exercise and cognitive performance, physiologic responses). B: Recommendation based on inconsistent or limited quality experimental evidence. C: Recommendation based on consensus; usual practice; opinion; disease-oriented evidenceb of diagnosis, treatment, prevention, or screening; or ex…	unclear		athletes in organized sports or vigorous physical activities	preparticipation physical evaluation	not specified	safety of athletes during training and competition; detection of musculoskeletal conditions, reduce injury risk	orthopaedics		consensus-based	statement in text	Shoulder impingement signs should be tested with Neer impingement test and Hawkins test.	nr	none	Figure 6G-5	nr	nr							KG	AW	yes
AAP 2019	Preparticipation Physical Evaluation, 5th Edition	American Academy of Pediatrics, American Academy of Family Physicians, American College of Sports Medicine, American Medical Society for Sports Medicine, American Medical Society for Sports Medicine, American Orthopaedic Society for Sports Medicine, and American Osteopathic Academy of Sports Medicine (2019) Preparticipation Physical Evaluation, 5th Edition. 978-1-61002-301-6.	American Academy of Pediatrics	American Academy of Family Physicians, American College of Sports Medicine, American Medical Society for Sports Medicine, American Medical Society for Sports Medicine, American Orthopaedic Society for Sports Medicine, American Osteopathic Academy of Sports Medicine	USA	2019	evidence- and consensus-based guideline	While most of the content is based on the expert opinion level of evidence, whenever there is higher-level evidence for the content, it is noted in the text (Table 1-1).	nr	nr		nr				Strength of Recommendation Taxonomy (SORT), levels A, B, C	Table 1-1: A: Recommendation based on consistent and good quality experimental evidence (morbidity, mortality, exercise and cognitive performance, physiologic responses). B: Recommendation based on inconsistent or limited quality experimental evidence. C: Recommendation based on consensus; usual practice; opinion; disease-oriented evidenceb of diagnosis, treatment, prevention, or screening; or ex…	unclear		athletes in organized sports or vigorous physical activities	preparticipation physical evaluation	not specified	safety of athletes during training and competition; detection of musculoskeletal conditions, reduce injury risk	orthopaedics		consensus-based	statement in text	A screening for multidirectional instability includes subluxation tests in the anterior and posterior planes of a supine athlete (Figures 6G-6A–6G-6C) and in the inferior plane of a seated athlete.	nr	none	Figures 6G-6A–6G-6C	nr	nr							KG	AW	yes
AAP 2019	Preparticipation Physical Evaluation, 5th Edition	American Academy of Pediatrics, American Academy of Family Physicians, American College of Sports Medicine, American Medical Society for Sports Medicine, American Medical Society for Sports Medicine, American Orthopaedic Society for Sports Medicine, and American Osteopathic Academy of Sports Medicine (2019) Preparticipation Physical Evaluation, 5th Edition. 978-1-61002-301-6.	American Academy of Pediatrics	American Academy of Family Physicians, American College of Sports Medicine, American Medical Society for Sports Medicine, American Medical Society for Sports Medicine, American Orthopaedic Society for Sports Medicine, American Osteopathic Academy of Sports Medicine	USA	2019	evidence- and consensus-based guideline	While most of the content is based on the expert opinion level of evidence, whenever there is higher-level evidence for the content, it is noted in the text (Table 1-1).	nr	nr		nr				Strength of Recommendation Taxonomy (SORT), levels A, B, C	Table 1-1: A: Recommendation based on consistent and good quality experimental evidence (morbidity, mortality, exercise and cognitive performance, physiologic responses). B: Recommendation based on inconsistent or limited quality experimental evidence. C: Recommendation based on consensus; usual practice; opinion; disease-oriented evidenceb of diagnosis, treatment, prevention, or screening; or ex…	unclear		athletes in organized sports or vigorous physical activities	preparticipation physical evaluation	not specified	safety of athletes during training and competition; detection of musculoskeletal conditions, reduce injury risk	orthopaedics		consensus-based	statement in text	The elbow is observed for swelling, discoloration, and carrying angle (cubital valgus). The elbow should extend fully and then flex to allow the athlete to touch the ipsilateral shoulder with the hand.	nr	none	Figure 6G-7A	nr	nr							KG	AW	yes
AAP 2019	Preparticipation Physical Evaluation, 5th Edition	American Academy of Pediatrics, American Academy of Family Physicians, American College of Sports Medicine, American Medical Society for Sports Medicine, American Medical Society for Sports Medicine, American Orthopaedic Society for Sports Medicine, and American Osteopathic Academy of Sports Medicine (2019) Preparticipation Physical Evaluation, 5th Edition. 978-1-61002-301-6.	American Academy of Pediatrics	American Academy of Family Physicians, American College of Sports Medicine, American Medical Society for Sports Medicine, American Medical Society for Sports Medicine, American Orthopaedic Society for Sports Medicine, American Osteopathic Academy of Sports Medicine	USA	2019	evidence- and consensus-based guideline	While most of the content is based on the expert opinion level of evidence, whenever there is higher-level evidence for the content, it is noted in the text (Table 1-1).	nr	nr		nr				Strength of Recommendation Taxonomy (SORT), levels A, B, C	Table 1-1: A: Recommendation based on consistent and good quality experimental evidence (morbidity, mortality, exercise and cognitive performance, physiologic responses). B: Recommendation based on inconsistent or limited quality experimental evidence. C: Recommendation based on consensus; usual practice; opinion; disease-oriented evidenceb of diagnosis, treatment, prevention, or screening; or ex…	unclear		athletes in organized sports or vigorous physical activities	preparticipation physical evaluation	not specified	safety of athletes during training and competition; detection of musculoskeletal conditions, reduce injury risk	orthopaedics		consensus-based	statement in text	Forearm motion is assessed by having the athlete pronate and supinate the forearms with the elbows bent 90 degrees at his or her sides. The athlete should be able to turn the hand completely palm up and completely palm down.	nr	none		nr	nr							AW	KG	yes
AAP 2019	Preparticipation Physical Evaluation, 5th Edition	American Academy of Pediatrics, American Academy of Family Physicians, American College of Sports Medicine, American Medical Society for Sports Medicine, American Medical Society for Sports Medicine, American Orthopaedic Society for Sports Medicine, and American Osteopathic Academy of Sports Medicine (2019) Preparticipation Physical Evaluation, 5th Edition. 978-1-61002-301-6.	American Academy of Pediatrics	American Academy of Family Physicians, American College of Sports Medicine, American Medical Society for Sports Medicine, American Medical Society for Sports Medicine, American Orthopaedic Society for Sports Medicine, American Osteopathic Academy of Sports Medicine	USA	2019	evidence- and consensus-based guideline	While most of the content is based on the expert opinion level of evidence, whenever there is higher-level evidence for the content, it is noted in the text (Table 1-1).	nr	nr		nr				Strength of Recommendation Taxonomy (SORT), levels A, B, C	Table 1-1: A: Recommendation based on consistent and good quality experimental evidence (morbidity, mortality, exercise and cognitive performance, physiologic responses). B: Recommendation based on inconsistent or limited quality experimental evidence. C: Recommendation based on consensus; usual practice; opinion; disease-oriented evidenceb of diagnosis, treatment, prevention, or screening; or ex…	unclear		throwing athletes	preparticipation physical evaluation	not specified	safety of athletes during training and competition; detection of musculoskeletal conditions, reduce injury risk	orthopaedics		consensus-based	statement in text	In a throwing athlete, medial stability can be assessed by applying a valgus force to the elbow (Figure 6G-7B). The modified milking maneuver (Figure 6G-7C) also assesses medial instability. The test result is considered positive if pain is noted over the ulnar collateral ligament or if the joint opens medially. Direct comparison with the opposite arm is critical.	nr	none	Figure 6G-7B, Figure 6G-7C	nr	nr							KG	AW	yes
AAP 2019	Preparticipation Physical Evaluation, 5th Edition	American Academy of Pediatrics, American Academy of Family Physicians, American College of Sports Medicine, American Medical Society for Sports Medicine, American Medical Society for Sports Medicine, American Orthopaedic Society for Sports Medicine, and American Osteopathic Academy of Sports Medicine (2019) Preparticipation Physical Evaluation, 5th Edition. 978-1-61002-301-6.	American Academy of Pediatrics	American Academy of Family Physicians, American College of Sports Medicine, American Medical Society for Sports Medicine, American Medical Society for Sports Medicine, American Orthopaedic Society for Sports Medicine, American Osteopathic Academy of Sports Medicine	USA	2019	evidence- and consensus-based guideline	While most of the content is based on the expert opinion level of evidence, whenever there is higher-level evidence for the content, it is noted in the text (Table 1-1).	nr	nr		nr				Strength of Recommendation Taxonomy (SORT), levels A, B, C	Table 1-1: A: Recommendation based on consistent and good quality experimental evidence (morbidity, mortality, exercise and cognitive performance, physiologic responses). B: Recommendation based on inconsistent or limited quality experimental evidence. C: Recommendation based on consensus; usual practice; opinion; disease-oriented evidenceb of diagnosis, treatment, prevention, or screening; or ex…	unclear		athletes in organized sports or vigorous physical activities	preparticipation physical evaluation	not specified	safety of athletes during training and competition; detection of musculoskeletal conditions, reduce injury risk	orthopaedics		consensus-based	statement in text	The hand and wrist should be evaluated for symmetry. Wrists should palmar flex equally to about 80 degrees and dorsiflex to 70 degrees or more. There should be more ulnar deviation than radial deviation. The fingers should be able to close into a full fist, and each fingernail should point at the scaphoid bone with the fingers flexed across the palm.	nr	none		nr	nr							KG	AW	yes
AAP 2019	Preparticipation Physical Evaluation, 5th Edition	American Academy of Pediatrics, American Academy of Family Physicians, American College of Sports Medicine, American Medical Society for Sports Medicine, American Medical Society for Sports Medicine, American Orthopaedic Society for Sports Medicine, and American Osteopathic Academy of Sports Medicine (2019) Preparticipation Physical Evaluation, 5th Edition. 978-1-61002-301-6.	American Academy of Pediatrics	American Academy of Family Physicians, American College of Sports Medicine, American Medical Society for Sports Medicine, American Medical Society for Sports Medicine, American Orthopaedic Society for Sports Medicine, American Osteopathic Academy of Sports Medicine	USA	2019	evidence- and consensus-based guideline	While most of the content is based on the expert opinion level of evidence, whenever there is higher-level evidence for the content, it is noted in the text (Table 1-1).	nr	nr		nr				Strength of Recommendation Taxonomy (SORT), levels A, B, C	Table 1-1: A: Recommendation based on consistent and good quality experimental evidence (morbidity, mortality, exercise and cognitive performance, physiologic responses). B: Recommendation based on inconsistent or limited quality experimental evidence. C: Recommendation based on consensus; usual practice; opinion; disease-oriented evidenceb of diagnosis, treatment, prevention, or screening; or ex…	unclear		athletes in organized sports or vigorous physical activities	preparticipation physical evaluation	not specified	safety of athletes during training and competition; detection of musculoskeletal conditions, reduce injury risk	orthopaedics		consensus-based	statement in text	The hip examination begins with observation of the standing posture. The iliac crest and posterior superior iliac spine heights should be level with the floor when the torso is aligned symmetrically, and the athlete should be able to stand on each foot without any translation or tilting of the pelvis. The hip joint should be palpated for tenderness in the greater tuberosities, hip flexor, adducto…	nr	none	Figure 6G-8	nr	nr							KG	AW	yes
AAP 2019	Preparticipation Physical Evaluation, 5th Edition	American Academy of Pediatrics, American Academy of Family Physicians, American College of Sports Medicine, American Medical Society for Sports Medicine, American Medical Society for Sports Medicine, American Orthopaedic Society for Sports Medicine, and American Osteopathic Academy of Sports Medicine (2019) Preparticipation Physical Evaluation, 5th Edition. 978-1-61002-301-6.	American Academy of Pediatrics	American Academy of Family Physicians, American College of Sports Medicine, American Medical Society for Sports Medicine, American Medical Society for Sports Medicine, American Orthopaedic Society for Sports Medicine, American Osteopathic Academy of Sports Medicine	USA	2019	evidence- and consensus-based guideline	While most of the content is based on the expert opinion level of evidence, whenever there is higher-level evidence for the content, it is noted in the text (Table 1-1).	nr	nr		nr				Strength of Recommendation Taxonomy (SORT), levels A, B, C	Table 1-1: A: Recommendation based on consistent and good quality experimental evidence (morbidity, mortality, exercise and cognitive performance, physiologic responses). B: Recommendation based on inconsistent or limited quality experimental evidence. C: Recommendation based on consensus; usual practice; opinion; disease-oriented evidenceb of diagnosis, treatment, prevention, or screening; or ex…	unclear		athletes in organized sports or vigorous physical activities	preparticipation physical evaluation	not specified	safety of athletes during training and competition; detection of musculoskeletal conditions, reduce injury risk	orthopaedics		consensus-based	statement in text	Passive assessment of the hip in flexion, adduction and internal rotation (FADIR) is conducted as part of the supine assessment of the hip.	nr	none	Figure 6G-9	nr	nr			Byrd JW, ed. Operative Hip Arthroscopy. 3rd ed. New York, NY: Springer; 2013				KG	AW	yes
AAP 2019	Preparticipation Physical Evaluation, 5th Edition	American Academy of Pediatrics, American Academy of Family Physicians, American College of Sports Medicine, American Medical Society for Sports Medicine, American Medical Society for Sports Medicine, American Orthopaedic Society for Sports Medicine, and American Osteopathic Academy of Sports Medicine (2019) Preparticipation Physical Evaluation, 5th Edition. 978-1-61002-301-6.	American Academy of Pediatrics	American Academy of Family Physicians, American College of Sports Medicine, American Medical Society for Sports Medicine, American Medical Society for Sports Medicine, American Orthopaedic Society for Sports Medicine, American Osteopathic Academy of Sports Medicine	USA	2019	evidence- and consensus-based guideline	While most of the content is based on the expert opinion level of evidence, whenever there is higher-level evidence for the content, it is noted in the text (Table 1-1).	nr	nr		nr				Strength of Recommendation Taxonomy (SORT), levels A, B, C	Table 1-1: A: Recommendation based on consistent and good quality experimental evidence (morbidity, mortality, exercise and cognitive performance, physiologic responses). B: Recommendation based on inconsistent or limited quality experimental evidence. C: Recommendation based on consensus; usual practice; opinion; disease-oriented evidenceb of diagnosis, treatment, prevention, or screening; or ex…	unclear		athletes in organized sports or vigorous physical activities	preparticipation physical evaluation	not specified	safety of athletes during training and competition; detection of musculoskeletal conditions, reduce injury risk	orthopaedics		consensus-based	statement in text	The FABER test involves combining the motion of hip flexion, abduction, and external rotation. Evaluation documents pain provocationand range of motion. Posterior hip pain may be indicative of sacroiliac joint involvement, while anterior hip pain or groin pain indicates intra-articular hip pathology. With the athlete standing, inspection should reveal a normal leg-thigh valgus angulation of 12 de…	nr	none	Figure 6G-10, Figure 6G-11	nr	nr			Martin RL, Enseki KR, Draovitch P, Trapuzzano T, Philippon MJ. Acetabular labral tears of the hip: examination and diagnostic challenges. J Orthop Sports Phys Ther. 2006;36(7):503–515 PMID:16881467 https://doi.org/10.2519/jospt.2006.2135; Kuhlman GS, Domb BG. Hip impingement: identifying and treating a common cause of hip pain. Am Fam Physician. 2009;80(12):1429–1434 PMID:20000305				KG	AW	yes
AAP 2019	Preparticipation Physical Evaluation, 5th Edition	American Academy of Pediatrics, American Academy of Family Physicians, American College of Sports Medicine, American Medical Society for Sports Medicine, American Medical Society for Sports Medicine, American Orthopaedic Society for Sports Medicine, and American Osteopathic Academy of Sports Medicine (2019) Preparticipation Physical Evaluation, 5th Edition. 978-1-61002-301-6.	American Academy of Pediatrics	American Academy of Family Physicians, American College of Sports Medicine, American Medical Society for Sports Medicine, American Medical Society for Sports Medicine, American Orthopaedic Society for Sports Medicine, American Osteopathic Academy of Sports Medicine	USA	2019	evidence- and consensus-based guideline	While most of the content is based on the expert opinion level of evidence, whenever there is higher-level evidence for the content, it is noted in the text (Table 1-1).	nr	nr		nr				Strength of Recommendation Taxonomy (SORT), levels A, B, C	Table 1-1: A: Recommendation based on consistent and good quality experimental evidence (morbidity, mortality, exercise and cognitive performance, physiologic responses). B: Recommendation based on inconsistent or limited quality experimental evidence. C: Recommendation based on consensus; usual practice; opinion; disease-oriented evidenceb of diagnosis, treatment, prevention, or screening; or ex…	unclear		athletes in organized sports or vigorous physical activities	preparticipation physical evaluation	not specified	safety of athletes during training and competition; detection of musculoskeletal conditions, reduce injury risk	orthopaedics		consensus-based	statement in text	The remainder of the knee examination should be done with the athlete supine. Each patella should be evaluated for hypermobility by translating the patella medially and laterally with the knee in approximately 20 degrees of flexion; comparison with the opposite side should be made. Joint-line tenderness may indicate a meniscal tear. Any amount of knee effusion should be noted. Knee range of motio…	nr	none	Figure 6G-12	nr	nr							KG	AW	yes
AAP 2019	Preparticipation Physical Evaluation, 5th Edition	American Academy of Pediatrics, American Academy of Family Physicians, American College of Sports Medicine, American Medical Society for Sports Medicine, American Medical Society for Sports Medicine, American Orthopaedic Society for Sports Medicine, and American Osteopathic Academy of Sports Medicine (2019) Preparticipation Physical Evaluation, 5th Edition. 978-1-61002-301-6.	American Academy of Pediatrics	American Academy of Family Physicians, American College of Sports Medicine, American Medical Society for Sports Medicine, American Medical Society for Sports Medicine, American Orthopaedic Society for Sports Medicine, American Osteopathic Academy of Sports Medicine	USA	2019	evidence- and consensus-based guideline	While most of the content is based on the expert opinion level of evidence, whenever there is higher-level evidence for the content, it is noted in the text (Table 1-1).	nr	nr		nr				Strength of Recommendation Taxonomy (SORT), levels A, B, C	Table 1-1: A: Recommendation based on consistent and good quality experimental evidence (morbidity, mortality, exercise and cognitive performance, physiologic responses). B: Recommendation based on inconsistent or limited quality experimental evidence. C: Recommendation based on consensus; usual practice; opinion; disease-oriented evidenceb of diagnosis, treatment, prevention, or screening; or ex…	unclear		athletes in organized sports or vigorous physical activities	preparticipation physical evaluation	not specified	safety of athletes during training and competition; detection of musculoskeletal conditions, reduce injury risk	orthopaedics		consensus-based	statement in text	The lower leg and tibia examination should include the shin edema test (SET) and shin palpation test (SPT) to test for medial tibial stress syndrome (MTSS). SET is sustained palpitation of the distal two-thirds of the medial surface of the tibiae bilaterally for at least 5 seconds to evaluate for signs of pitting edema. SPT is palpation of the distal twothirds of the posteromedial border of the t…	nr	none		nr	nr			Newman P, Adams R, Waddington G. Two simple clinical tests for predicting onset of medial tibial stress syndrome: shin palpation test and shin oedema test. Br J Sports Med. 2012;46(12):861–864 PMID:22966153 https://doi.org/10.1136/bjsports-2011-090409				KG	AW	yes
AAP 2019	Preparticipation Physical Evaluation, 5th Edition	American Academy of Pediatrics, American Academy of Family Physicians, American College of Sports Medicine, American Medical Society for Sports Medicine, American Medical Society for Sports Medicine, American Orthopaedic Society for Sports Medicine, and American Osteopathic Academy of Sports Medicine (2019) Preparticipation Physical Evaluation, 5th Edition. 978-1-61002-301-6.	American Academy of Pediatrics	American Academy of Family Physicians, American College of Sports Medicine, American Medical Society for Sports Medicine, American Medical Society for Sports Medicine, American Orthopaedic Society for Sports Medicine, American Osteopathic Academy of Sports Medicine	USA	2019	evidence- and consensus-based guideline	While most of the content is based on the expert opinion level of evidence, whenever there is higher-level evidence for the content, it is noted in the text (Table 1-1).	nr	nr		nr				Strength of Recommendation Taxonomy (SORT), levels A, B, C	Table 1-1: A: Recommendation based on consistent and good quality experimental evidence (morbidity, mortality, exercise and cognitive performance, physiologic responses). B: Recommendation based on inconsistent or limited quality experimental evidence. C: Recommendation based on consensus; usual practice; opinion; disease-oriented evidenceb of diagnosis, treatment, prevention, or screening; or ex…	unclear		athletes in organized sports or vigorous physical activities	preparticipation physical evaluation	not specified	safety of athletes during training and competition; detection of musculoskeletal conditions, reduce injury risk	orthopaedics		consensus-based	statement in text	The ankles are evaluated with the athlete standing and sitting for normal appearance. In the seated position, active dorsiflexion to 20 degrees and plantar flexion to 40 degrees should be present. With the knee extended, tightness in the Achilles tendon can be assessed by passively dorsiflexing the seated athlete’s ankle while observing the lateral aspect of the leg and ankle. The ankle should do…	nr	none	Figure 6G-13	nr	nr							KG	AW	yes
AAP 2019	Preparticipation Physical Evaluation, 5th Edition	American Academy of Pediatrics, American Academy of Family Physicians, American College of Sports Medicine, American Medical Society for Sports Medicine, American Medical Society for Sports Medicine, American Orthopaedic Society for Sports Medicine, and American Osteopathic Academy of Sports Medicine (2019) Preparticipation Physical Evaluation, 5th Edition. 978-1-61002-301-6.	American Academy of Pediatrics	American Academy of Family Physicians, American College of Sports Medicine, American Medical Society for Sports Medicine, American Medical Society for Sports Medicine, American Orthopaedic Society for Sports Medicine, American Osteopathic Academy of Sports Medicine	USA	2019	evidence- and consensus-based guideline	While most of the content is based on the expert opinion level of evidence, whenever there is higher-level evidence for the content, it is noted in the text (Table 1-1).	nr	nr		nr				Strength of Recommendation Taxonomy (SORT), levels A, B, C	Table 1-1: A: Recommendation based on consistent and good quality experimental evidence (morbidity, mortality, exercise and cognitive performance, physiologic responses). B: Recommendation based on inconsistent or limited quality experimental evidence. C: Recommendation based on consensus; usual practice; opinion; disease-oriented evidenceb of diagnosis, treatment, prevention, or screening; or ex…	unclear		athletes in organized sports or vigorous physical activities	preparticipation physical evaluation	not specified	safety of athletes during training and competition; detection of musculoskeletal conditions, reduce injury risk	orthopaedics		consensus-based	statement in text	At inspection of the foot, pes cavus or rigid flatfoot deformities should be noted. A supple flatfoot does not affect an athlete’s performance, but it may be a risk factor for upstream problems in the kinetic chain, such as MTSS or patellofemoral joint pain.	nr	none		nr	nr							KG	AW	yes
AAP 2019	Preparticipation Physical Evaluation, 5th Edition	American Academy of Pediatrics, American Academy of Family Physicians, American College of Sports Medicine, American Medical Society for Sports Medicine, American Medical Society for Sports Medicine, American Orthopaedic Society for Sports Medicine, and American Osteopathic Academy of Sports Medicine (2019) Preparticipation Physical Evaluation, 5th Edition. 978-1-61002-301-6.	American Academy of Pediatrics	American Academy of Family Physicians, American College of Sports Medicine, American Medical Society for Sports Medicine, American Medical Society for Sports Medicine, American Orthopaedic Society for Sports Medicine, American Osteopathic Academy of Sports Medicine	USA	2019	evidence- and consensus-based guideline	While most of the content is based on the expert opinion level of evidence, whenever there is higher-level evidence for the content, it is noted in the text (Table 1-1).	nr	nr		nr				Strength of Recommendation Taxonomy (SORT), levels A, B, C	Table 1-1: A: Recommendation based on consistent and good quality experimental evidence (morbidity, mortality, exercise and cognitive performance, physiologic responses). B: Recommendation based on inconsistent or limited quality experimental evidence. C: Recommendation based on consensus; usual practice; opinion; disease-oriented evidenceb of diagnosis, treatment, prevention, or screening; or ex…	unclear		athletes in organized sports or vigorous physical activities	preparticipation physical evaluation	not specified	safety of athletes during training and competition; detection of musculoskeletal conditions, reduce injury risk	orthopaedics		consensus-based	statement in text	A simple screening for potential lower extremity injury risk is the single-leg squat (SLS) test. Barefoot athletes are asked to place their hands onto their hips and stand on one limb and flex the opposing limb to 90 degrees, followed by an SLS to 30 degrees of knee flexion with return to a fully extended knee position. Abnormal responses, which include arms flailing, Trendelenburg sign, or colla…	nr	none	Figure 6G-14	nr	nr			Ugalde V, Brockman C, Bailowitz Z, Pollard CD. Single leg squat test and its relationship to dynamic knee valgus and injury risk screening. PM R. 2015;7(3):229–235 PMID:25111946 https://doi.org/10.1016/j.pmrj.2014.08.361				AW	KG	yes
AAP 2019	Preparticipation Physical Evaluation, 5th Edition	American Academy of Pediatrics, American Academy of Family Physicians, American College of Sports Medicine, American Medical Society for Sports Medicine, American Medical Society for Sports Medicine, American Orthopaedic Society for Sports Medicine, and American Osteopathic Academy of Sports Medicine (2019) Preparticipation Physical Evaluation, 5th Edition. 978-1-61002-301-6.	American Academy of Pediatrics	American Academy of Family Physicians, American College of Sports Medicine, American Medical Society for Sports Medicine, American Medical Society for Sports Medicine, American Orthopaedic Society for Sports Medicine, American Osteopathic Academy of Sports Medicine	USA	2019	evidence- and consensus-based guideline	While most of the content is based on the expert opinion level of evidence, whenever there is higher-level evidence for the content, it is noted in the text (Table 1-1).	nr	nr		nr				Strength of Recommendation Taxonomy (SORT), levels A, B, C	Table 1-1: A: Recommendation based on consistent and good quality experimental evidence (morbidity, mortality, exercise and cognitive performance, physiologic responses). B: Recommendation based on inconsistent or limited quality experimental evidence. C: Recommendation based on consensus; usual practice; opinion; disease-oriented evidenceb of diagnosis, treatment, prevention, or screening; or ex…	unclear		players of lateral, pivoting, cutting sports.	preparticipation physical evaluation	not specified	safety of athletes during training and competition; detection of musculoskeletal conditions, reduce injury risk	orthopaedics		consensus-based	statement in text	The data supporting functional movement testing and improved outcomes are not strong. Testing should be considered in players of lateral, pivoting, cutting sports. Athletes in sports requiring lateral, pivoting, and cutting motions might be evaluated in greater detail with the box drop test and core strength evaluation to determine deficits in neuromuscular control that increase risk of ACL ruptu…	nr	none		nr	nr			Hewett TE, Myer GD, Ford KR, et al. Biomechanical measures of neuromuscular control and valgus loading of the knee predict anterior cruciate ligament injury risk in female athletes: a prospective study. Am J Sports Med. 2005;33(4):492–501 PMID:15722287 https://doi.org/10.1177/0363546504269591; Hewett TE, Myer GD, Ford KR, Slauterbeck JR. Preparticipation physical examination using a box drop vert…				KG	AW	yes
AAP 2019	Preparticipation Physical Evaluation, 5th Edition	American Academy of Pediatrics, American Academy of Family Physicians, American College of Sports Medicine, American Medical Society for Sports Medicine, American Medical Society for Sports Medicine, American Orthopaedic Society for Sports Medicine, and American Osteopathic Academy of Sports Medicine (2019) Preparticipation Physical Evaluation, 5th Edition. 978-1-61002-301-6.	American Academy of Pediatrics	American Academy of Family Physicians, American College of Sports Medicine, American Medical Society for Sports Medicine, American Medical Society for Sports Medicine, American Orthopaedic Society for Sports Medicine, American Osteopathic Academy of Sports Medicine	USA	2019	evidence- and consensus-based guideline	While most of the content is based on the expert opinion level of evidence, whenever there is higher-level evidence for the content, it is noted in the text (Table 1-1).	nr	nr		nr				Strength of Recommendation Taxonomy (SORT), levels A, B, C	Table 1-1: A: Recommendation based on consistent and good quality experimental evidence (morbidity, mortality, exercise and cognitive performance, physiologic responses). B: Recommendation based on inconsistent or limited quality experimental evidence. C: Recommendation based on consensus; usual practice; opinion; disease-oriented evidenceb of diagnosis, treatment, prevention, or screening; or ex…	unclear		athletes in organized sports or vigorous physical activities	preparticipation physical evaluation	not specified	safety of athletes during training and competition; identify mental disorders, recognize depression early and then prevent the associated tragedies	mental health		consensus-based	statement in text	As part of the health history portion of the PPE, questions addressing the mental health status of the athlete should be considered, along with a plan for referral and follow-up.	nr	none		nr	nr			Neal TL, Diamond AB, Goldman S, et al. Inter-association recommendations for developing a plan to recognize and refer student-athletes with psychological concerns at the collegiate level: an executive summary of a consensus statement. J Athl Train. 2013;48(5):716–720 PMID:24067154 https://doi.org/10.4085/1062-6050-48.4.13; Conley KM, Bolin DJ, Carek PJ, Konin JG, Neal TL, Violette D. National Ath…				KG	AW	yes
AAP 2019	Preparticipation Physical Evaluation, 5th Edition	American Academy of Pediatrics, American Academy of Family Physicians, American College of Sports Medicine, American Medical Society for Sports Medicine, American Medical Society for Sports Medicine, American Orthopaedic Society for Sports Medicine, and American Osteopathic Academy of Sports Medicine (2019) Preparticipation Physical Evaluation, 5th Edition. 978-1-61002-301-6.	American Academy of Pediatrics	American Academy of Family Physicians, American College of Sports Medicine, American Medical Society for Sports Medicine, American Medical Society for Sports Medicine, American Orthopaedic Society for Sports Medicine, American Osteopathic Academy of Sports Medicine	USA	2019	evidence- and consensus-based guideline	While most of the content is based on the expert opinion level of evidence, whenever there is higher-level evidence for the content, it is noted in the text (Table 1-1).	nr	nr		nr				Strength of Recommendation Taxonomy (SORT), levels A, B, C	Table 1-1: A: Recommendation based on consistent and good quality experimental evidence (morbidity, mortality, exercise and cognitive performance, physiologic responses). B: Recommendation based on inconsistent or limited quality experimental evidence. C: Recommendation based on consensus; usual practice; opinion; disease-oriented evidenceb of diagnosis, treatment, prevention, or screening; or ex…	unclear		athletes in organized sports or vigorous physical activities	preparticipation physical evaluation	not specified	safety of athletes during training and competition; identify mental disorders, recognize depression early and then prevent the associated tragedies	mental health		consensus-based	statement in text	While screening tools are not validated as stand-alone assessments for mental disorders, they may be incorporated into the PPE as indicated.	nr	none		nr	nr			Guideline 20. Mental health: interventions. In: 2014-15 NCAA Sports Medicine Handbook. 25th ed. Indianapolis, IN: National Collegiate Athletic Association; 2014:82–87. http://www.ncaapublications.com/ productdownloads/MD15.pdf. Accessed February 22, 2019				AW	KG	yes
AAP 2019	Preparticipation Physical Evaluation, 5th Edition	American Academy of Pediatrics, American Academy of Family Physicians, American College of Sports Medicine, American Medical Society for Sports Medicine, American Medical Society for Sports Medicine, American Orthopaedic Society for Sports Medicine, and American Osteopathic Academy of Sports Medicine (2019) Preparticipation Physical Evaluation, 5th Edition. 978-1-61002-301-6.	American Academy of Pediatrics	American Academy of Family Physicians, American College of Sports Medicine, American Medical Society for Sports Medicine, American Medical Society for Sports Medicine, American Orthopaedic Society for Sports Medicine, American Osteopathic Academy of Sports Medicine	USA	2019	evidence- and consensus-based guideline	While most of the content is based on the expert opinion level of evidence, whenever there is higher-level evidence for the content, it is noted in the text (Table 1-1).	nr	nr		nr				Strength of Recommendation Taxonomy (SORT), levels A, B, C	Table 1-1: A: Recommendation based on consistent and good quality experimental evidence (morbidity, mortality, exercise and cognitive performance, physiologic responses). B: Recommendation based on inconsistent or limited quality experimental evidence. C: Recommendation based on consensus; usual practice; opinion; disease-oriented evidenceb of diagnosis, treatment, prevention, or screening; or ex…	unclear		female athletes	preparticipation physical evaluation	not specified	safety of athletes during training and competition; identify eating disorders and low energy availability, prevent amenorrhea, persistent or recurrent injury, or bone stress injuries	nutrition	female athlete triad	consensus-based	statement in text	a history of acute fractures or previous bone stress injuries should lead to further inquiry regarding menstrual history, nutritional status, bone health, eating patterns, and body image concerns, in addition to assessing for training errors, as a cause. Evaluation of nutrition status should include total calorie, calcium, and vitamin D intakes.	nr	none		nr	nr			Standing Committee on the Scientific Evaluation of Dietary Reference Intakes, Food and Nutrition Board, Institute of Medicine. Dietary Reference Intakes for Calcium, Phosphorus, Magnesium, Vitamin D and Fluoride. Washington, DC: National Academies Press; 1997; Wagner CL, Greer FR; American Academy of Pediatrics Section on Breastfeeding and Committee on Nutrition. Prevention of rickets and vitamin…				KG	AW	yes
AAP 2019	Preparticipation Physical Evaluation, 5th Edition	American Academy of Pediatrics, American Academy of Family Physicians, American College of Sports Medicine, American Medical Society for Sports Medicine, American Medical Society for Sports Medicine, American Orthopaedic Society for Sports Medicine, and American Osteopathic Academy of Sports Medicine (2019) Preparticipation Physical Evaluation, 5th Edition. 978-1-61002-301-6.	American Academy of Pediatrics	American Academy of Family Physicians, American College of Sports Medicine, American Medical Society for Sports Medicine, American Medical Society for Sports Medicine, American Orthopaedic Society for Sports Medicine, American Osteopathic Academy of Sports Medicine	USA	2019	evidence- and consensus-based guideline	While most of the content is based on the expert opinion level of evidence, whenever there is higher-level evidence for the content, it is noted in the text (Table 1-1).	nr	nr		nr				Strength of Recommendation Taxonomy (SORT), levels A, B, C	Table 1-1: A: Recommendation based on consistent and good quality experimental evidence (morbidity, mortality, exercise and cognitive performance, physiologic responses). B: Recommendation based on inconsistent or limited quality experimental evidence. C: Recommendation based on consensus; usual practice; opinion; disease-oriented evidenceb of diagnosis, treatment, prevention, or screening; or ex…	unclear		female athletes	preparticipation physical evaluation	not specified	safety of athletes during training and competition; identify eating disorders and low energy availability, prevent amenorrhea, persistent or recurrent injury, or bone stress injuries	nutrition	female athlete triad	consensus-based	statement in text	Underweight athletes should undergo a thorough medical evaluation, must be asked about emotions related to food and body image, and must be counseled about proper weight and nutrition. Similar concern should be raised for younger athletes who drop one percentage line on their growth chart and even more so for those who drop 2 lines.	nr	none		nr	nr							KG	AW	yes
AAP 2019	Preparticipation Physical Evaluation, 5th Edition	American Academy of Pediatrics, American Academy of Family Physicians, American College of Sports Medicine, American Medical Society for Sports Medicine, American Medical Society for Sports Medicine, American Orthopaedic Society for Sports Medicine, and American Osteopathic Academy of Sports Medicine (2019) Preparticipation Physical Evaluation, 5th Edition. 978-1-61002-301-6.	American Academy of Pediatrics	American Academy of Family Physicians, American College of Sports Medicine, American Medical Society for Sports Medicine, American Medical Society for Sports Medicine, American Orthopaedic Society for Sports Medicine, American Osteopathic Academy of Sports Medicine	USA	2019	evidence- and consensus-based guideline	While most of the content is based on the expert opinion level of evidence, whenever there is higher-level evidence for the content, it is noted in the text (Table 1-1).	nr	nr		nr				Strength of Recommendation Taxonomy (SORT), levels A, B, C	Table 1-1: A: Recommendation based on consistent and good quality experimental evidence (morbidity, mortality, exercise and cognitive performance, physiologic responses). B: Recommendation based on inconsistent or limited quality experimental evidence. C: Recommendation based on consensus; usual practice; opinion; disease-oriented evidenceb of diagnosis, treatment, prevention, or screening; or ex…	unclear		female athletes	preparticipation physical evaluation	not specified	safety of athletes during training and competition; identify eating disorders and low energy availability, prevent amenorrhea, persistent or recurrent injury, or bone stress injuries	other (see comment)	female athlete triad	consensus-based	statement in text	Amenorrhea, both primary and secondary, should be evaluated with additional history.	nr	none		nr	nr			Klein DA, Poth MA. Amenorrhea: an approach to diagnosis and management. Am Fam Physician. 2013;87(11):781–788 PMID:23939500				KG	AW	yes
AAP 2019	Preparticipation Physical Evaluation, 5th Edition	American Academy of Pediatrics, American Academy of Family Physicians, American College of Sports Medicine, American Medical Society for Sports Medicine, American Medical Society for Sports Medicine, American Orthopaedic Society for Sports Medicine, and American Osteopathic Academy of Sports Medicine (2019) Preparticipation Physical Evaluation, 5th Edition. 978-1-61002-301-6.	American Academy of Pediatrics	American Academy of Family Physicians, American College of Sports Medicine, American Medical Society for Sports Medicine, American Medical Society for Sports Medicine, American Orthopaedic Society for Sports Medicine, American Osteopathic Academy of Sports Medicine	USA	2019	evidence- and consensus-based guideline	While most of the content is based on the expert opinion level of evidence, whenever there is higher-level evidence for the content, it is noted in the text (Table 1-1).	nr	nr		nr				Strength of Recommendation Taxonomy (SORT), levels A, B, C	Table 1-1: A: Recommendation based on consistent and good quality experimental evidence (morbidity, mortality, exercise and cognitive performance, physiologic responses). B: Recommendation based on inconsistent or limited quality experimental evidence. C: Recommendation based on consensus; usual practice; opinion; disease-oriented evidenceb of diagnosis, treatment, prevention, or screening; or ex…	unclear		athletes in organized sports or vigorous physical activities	preparticipation physical evaluation	not specified	safety of athletes during training and competition; identify eating disorders and low energy availability, prevent amenorrhea, persistent or recurrent injury, or bone stress injuries	physical examination		consensus-based	statement in text	In addition to the general abdominal assessment, if there is a high index of suspicion for an eating disorder, the gastrointestinal tract can be more closely evaluated.	nr	none		nr	nr							AW	KG	yes
AAP 2019	Preparticipation Physical Evaluation, 5th Edition	American Academy of Pediatrics, American Academy of Family Physicians, American College of Sports Medicine, American Medical Society for Sports Medicine, American Medical Society for Sports Medicine, American Orthopaedic Society for Sports Medicine, and American Osteopathic Academy of Sports Medicine (2019) Preparticipation Physical Evaluation, 5th Edition. 978-1-61002-301-6.	American Academy of Pediatrics	American Academy of Family Physicians, American College of Sports Medicine, American Medical Society for Sports Medicine, American Medical Society for Sports Medicine, American Orthopaedic Society for Sports Medicine, American Osteopathic Academy of Sports Medicine	USA	2019	evidence- and consensus-based guideline	While most of the content is based on the expert opinion level of evidence, whenever there is higher-level evidence for the content, it is noted in the text (Table 1-1).	nr	nr		nr				Strength of Recommendation Taxonomy (SORT), levels A, B, C	Table 1-1: A: Recommendation based on consistent and good quality experimental evidence (morbidity, mortality, exercise and cognitive performance, physiologic responses). B: Recommendation based on inconsistent or limited quality experimental evidence. C: Recommendation based on consensus; usual practice; opinion; disease-oriented evidenceb of diagnosis, treatment, prevention, or screening; or ex…	unclear		female athletes	preparticipation physical evaluation	not specified	safety of athletes during training and competition; detection of musculoskeletal conditions, reduce injury risk	orthopaedics		consensus-based	statement in text	Screening for biomechanical risk factors associated with higher rates of ACL injury can be performed as part of the PPE, especially for female athletes participating in pivoting and cutting sports such as soccer, basketball, and team handball.	nr	none		nr	nr							AW	KG	yes
AAP 2019	Preparticipation Physical Evaluation, 5th Edition	American Academy of Pediatrics, American Academy of Family Physicians, American College of Sports Medicine, American Medical Society for Sports Medicine, American Medical Society for Sports Medicine, American Orthopaedic Society for Sports Medicine, and American Osteopathic Academy of Sports Medicine (2019) Preparticipation Physical Evaluation, 5th Edition. 978-1-61002-301-6.	American Academy of Pediatrics	American Academy of Family Physicians, American College of Sports Medicine, American Medical Society for Sports Medicine, American Medical Society for Sports Medicine, American Orthopaedic Society for Sports Medicine, American Osteopathic Academy of Sports Medicine	USA	2019	evidence- and consensus-based guideline	While most of the content is based on the expert opinion level of evidence, whenever there is higher-level evidence for the content, it is noted in the text (Table 1-1).	nr	nr		nr				Strength of Recommendation Taxonomy (SORT), levels A, B, C	Table 1-1: A: Recommendation based on consistent and good quality experimental evidence (morbidity, mortality, exercise and cognitive performance, physiologic responses). B: Recommendation based on inconsistent or limited quality experimental evidence. C: Recommendation based on consensus; usual practice; opinion; disease-oriented evidenceb of diagnosis, treatment, prevention, or screening; or ex…	unclear		athletes with disabilities	preparticipation physical evaluation	not specified	safety of athletes during training and competition; identify and help manage conditions that may compromise athlete safety	scope/test selection	athletes with disability	consensus-based	statement in text	The preparticipation physical evaluation (PPE) for an athlete with a disability should be similar to an athlete with no disabilities along with addressing the unique needs of the specific disability. The health care professional should be aware of common problems associated with different disabilities and be able to identify and help manage conditions that may compromise athlete safety. Just as i…	nr	none		nr	nr							KG	AW	yes
AAP 2019	Preparticipation Physical Evaluation, 5th Edition	American Academy of Pediatrics, American Academy of Family Physicians, American College of Sports Medicine, American Medical Society for Sports Medicine, American Medical Society for Sports Medicine, American Orthopaedic Society for Sports Medicine, and American Osteopathic Academy of Sports Medicine (2019) Preparticipation Physical Evaluation, 5th Edition. 978-1-61002-301-6.	American Academy of Pediatrics	American Academy of Family Physicians, American College of Sports Medicine, American Medical Society for Sports Medicine, American Medical Society for Sports Medicine, American Orthopaedic Society for Sports Medicine, American Osteopathic Academy of Sports Medicine	USA	2019	evidence- and consensus-based guideline	While most of the content is based on the expert opinion level of evidence, whenever there is higher-level evidence for the content, it is noted in the text (Table 1-1).	nr	nr		nr				Strength of Recommendation Taxonomy (SORT), levels A, B, C	Table 1-1: A: Recommendation based on consistent and good quality experimental evidence (morbidity, mortality, exercise and cognitive performance, physiologic responses). B: Recommendation based on inconsistent or limited quality experimental evidence. C: Recommendation based on consensus; usual practice; opinion; disease-oriented evidenceb of diagnosis, treatment, prevention, or screening; or ex…	unclear		athletes with disabilities	preparticipation physical evaluation	not specified	safety of athletes during training and competition; identify and help manage conditions that may compromise athlete safety	medical/family history		consensus-based	statement in text	The history should include a detailed summary of previous injuries and illnesses, risk factors for injuries and illnesses, and current medications.	nr	none		nr	nr							KG	AW	yes
AAP 2019	Preparticipation Physical Evaluation, 5th Edition	American Academy of Pediatrics, American Academy of Family Physicians, American College of Sports Medicine, American Medical Society for Sports Medicine, American Medical Society for Sports Medicine, American Orthopaedic Society for Sports Medicine, and American Osteopathic Academy of Sports Medicine (2019) Preparticipation Physical Evaluation, 5th Edition. 978-1-61002-301-6.	American Academy of Pediatrics	American Academy of Family Physicians, American College of Sports Medicine, American Medical Society for Sports Medicine, American Medical Society for Sports Medicine, American Orthopaedic Society for Sports Medicine, American Osteopathic Academy of Sports Medicine	USA	2019	evidence- and consensus-based guideline	While most of the content is based on the expert opinion level of evidence, whenever there is higher-level evidence for the content, it is noted in the text (Table 1-1).	nr	nr		nr				Strength of Recommendation Taxonomy (SORT), levels A, B, C	Table 1-1: A: Recommendation based on consistent and good quality experimental evidence (morbidity, mortality, exercise and cognitive performance, physiologic responses). B: Recommendation based on inconsistent or limited quality experimental evidence. C: Recommendation based on consensus; usual practice; opinion; disease-oriented evidenceb of diagnosis, treatment, prevention, or screening; or ex…	unclear		athletes with disabilities	preparticipation physical evaluation	not specified	safety of athletes during training and competition; identify and help manage conditions that may compromise athlete safety	medical/family history		consensus-based	statement in text	In addition to the questions asked of an athlete who does not have a cognitive or physical disability (see Chapter 5 and the History Form on pages 217 and 218), additional questions should specifically address the particular impairment. The questions that follow emphasize areas of greatest concern for sports participation. 1. Does the athlete have a history of seizures? Are the seizures controlle…	nr	none		nr	nr							KG	AW	yes
AAP 2019	Preparticipation Physical Evaluation, 5th Edition	American Academy of Pediatrics, American Academy of Family Physicians, American College of Sports Medicine, American Medical Society for Sports Medicine, American Medical Society for Sports Medicine, American Orthopaedic Society for Sports Medicine, and American Osteopathic Academy of Sports Medicine (2019) Preparticipation Physical Evaluation, 5th Edition. 978-1-61002-301-6.	American Academy of Pediatrics	American Academy of Family Physicians, American College of Sports Medicine, American Medical Society for Sports Medicine, American Medical Society for Sports Medicine, American Orthopaedic Society for Sports Medicine, American Osteopathic Academy of Sports Medicine	USA	2019	evidence- and consensus-based guideline	While most of the content is based on the expert opinion level of evidence, whenever there is higher-level evidence for the content, it is noted in the text (Table 1-1).	nr	nr		nr				Strength of Recommendation Taxonomy (SORT), levels A, B, C	Table 1-1: A: Recommendation based on consistent and good quality experimental evidence (morbidity, mortality, exercise and cognitive performance, physiologic responses). B: Recommendation based on inconsistent or limited quality experimental evidence. C: Recommendation based on consensus; usual practice; opinion; disease-oriented evidenceb of diagnosis, treatment, prevention, or screening; or ex…	unclear		athletes with disabilities	preparticipation physical evaluation	not specified	safety of athletes during training and competition; identify and help manage conditions that may compromise athlete safety	physical examination		consensus-based	statement in text	The PPE physical examination for an athlete who is disabled should include all parts of the examination for an athlete with no disability (see Chapter 5 and the Physical Examination Form on page 221). Particular attention should be given to the ocular, cardiovascular, musculoskeletal, neurological, and dermatologic systems. In addition to examining the athlete, a qualified health care professiona…	nr	none	Box 8-2	nr	nr							KG	AW	yes
AAP 2019	Preparticipation Physical Evaluation, 5th Edition	American Academy of Pediatrics, American Academy of Family Physicians, American College of Sports Medicine, American Medical Society for Sports Medicine, American Medical Society for Sports Medicine, American Orthopaedic Society for Sports Medicine, and American Osteopathic Academy of Sports Medicine (2019) Preparticipation Physical Evaluation, 5th Edition. 978-1-61002-301-6.	American Academy of Pediatrics	American Academy of Family Physicians, American College of Sports Medicine, American Medical Society for Sports Medicine, American Medical Society for Sports Medicine, American Orthopaedic Society for Sports Medicine, American Osteopathic Academy of Sports Medicine	USA	2019	evidence- and consensus-based guideline	While most of the content is based on the expert opinion level of evidence, whenever there is higher-level evidence for the content, it is noted in the text (Table 1-1).	nr	nr		nr				Strength of Recommendation Taxonomy (SORT), levels A, B, C	Table 1-1: A: Recommendation based on consistent and good quality experimental evidence (morbidity, mortality, exercise and cognitive performance, physiologic responses). B: Recommendation based on inconsistent or limited quality experimental evidence. C: Recommendation based on consensus; usual practice; opinion; disease-oriented evidenceb of diagnosis, treatment, prevention, or screening; or ex…	unclear		athletes with disabilities	preparticipation physical evaluation	not specified	safety of athletes during training and competition; identify and help manage conditions that may compromise athlete safety	neurology		consensus-based	statement in text	Since many athletes with physical impairments may also have some form of neurological deficit, a complete neurological evaluation should be performed.	nr	none		nr	nr							KG	AW	yes
AAP 2019	Preparticipation Physical Evaluation, 5th Edition	American Academy of Pediatrics, American Academy of Family Physicians, American College of Sports Medicine, American Medical Society for Sports Medicine, American Medical Society for Sports Medicine, American Orthopaedic Society for Sports Medicine, and American Osteopathic Academy of Sports Medicine (2019) Preparticipation Physical Evaluation, 5th Edition. 978-1-61002-301-6.	American Academy of Pediatrics	American Academy of Family Physicians, American College of Sports Medicine, American Medical Society for Sports Medicine, American Medical Society for Sports Medicine, American Orthopaedic Society for Sports Medicine, American Osteopathic Academy of Sports Medicine	USA	2019	evidence- and consensus-based guideline	While most of the content is based on the expert opinion level of evidence, whenever there is higher-level evidence for the content, it is noted in the text (Table 1-1).	nr	nr		nr				Strength of Recommendation Taxonomy (SORT), levels A, B, C	Table 1-1: A: Recommendation based on consistent and good quality experimental evidence (morbidity, mortality, exercise and cognitive performance, physiologic responses). B: Recommendation based on inconsistent or limited quality experimental evidence. C: Recommendation based on consensus; usual practice; opinion; disease-oriented evidenceb of diagnosis, treatment, prevention, or screening; or ex…	unclear		athletes who use wheelchairs	preparticipation physical evaluation	not specified	safety of athletes during training and competition; identify and help manage conditions that may compromise athlete safety	physical examination	dermatology	consensus-based	statement in text	The upper extremities should be examined for abrasions and blisters caused by friction, shear, or irritation from repeated contact with the wheelchair push rim. The skin over the sacrum and ischial tuberosities should be inspected for pressure ulcers. The seat cushion should also be evaluated and modified to decrease skin pressures, improve the skin healing, and reduce the risk of further skin tr…	nr	none		nr	nr							KG	AW	yes
AAP 2019	Preparticipation Physical Evaluation, 5th Edition	American Academy of Pediatrics, American Academy of Family Physicians, American College of Sports Medicine, American Medical Society for Sports Medicine, American Medical Society for Sports Medicine, American Orthopaedic Society for Sports Medicine, and American Osteopathic Academy of Sports Medicine (2019) Preparticipation Physical Evaluation, 5th Edition. 978-1-61002-301-6.	American Academy of Pediatrics	American Academy of Family Physicians, American College of Sports Medicine, American Medical Society for Sports Medicine, American Medical Society for Sports Medicine, American Orthopaedic Society for Sports Medicine, American Osteopathic Academy of Sports Medicine	USA	2019	evidence- and consensus-based guideline	While most of the content is based on the expert opinion level of evidence, whenever there is higher-level evidence for the content, it is noted in the text (Table 1-1).	nr	nr		nr				Strength of Recommendation Taxonomy (SORT), levels A, B, C	Table 1-1: A: Recommendation based on consistent and good quality experimental evidence (morbidity, mortality, exercise and cognitive performance, physiologic responses). B: Recommendation based on inconsistent or limited quality experimental evidence. C: Recommendation based on consensus; usual practice; opinion; disease-oriented evidenceb of diagnosis, treatment, prevention, or screening; or ex…	unclear		athletes who use wheelchairs	preparticipation physical evaluation	not specified	safety of athletes during training and competition; identify and help manage conditions that may compromise athlete safety	physical examination	dermatology	consensus-based	statement in text	Prosthetic devices can cause skin trauma; the prosthesis contact site should be inspected for abrasions, blisters, rashes, or pressure ulcers. The prosthesis should be evaluated for proper fit and reconditioned to decrease the risk of future problems.	nr	none		nr	nr			Patel DR, Greydanus DE. The pediatric athlete with disabilities. Pediatr Clin North Am. 2002;49(4):803–827 PMID:12296534 https://doi.org/10.1016/S0031-3955(02)00020-2				KG	AW	yes
AAP 2019	Preparticipation Physical Evaluation, 5th Edition	American Academy of Pediatrics, American Academy of Family Physicians, American College of Sports Medicine, American Medical Society for Sports Medicine, American Medical Society for Sports Medicine, American Orthopaedic Society for Sports Medicine, and American Osteopathic Academy of Sports Medicine (2019) Preparticipation Physical Evaluation, 5th Edition. 978-1-61002-301-6.	American Academy of Pediatrics	American Academy of Family Physicians, American College of Sports Medicine, American Medical Society for Sports Medicine, American Medical Society for Sports Medicine, American Orthopaedic Society for Sports Medicine, American Osteopathic Academy of Sports Medicine	USA	2019	evidence- and consensus-based guideline	While most of the content is based on the expert opinion level of evidence, whenever there is higher-level evidence for the content, it is noted in the text (Table 1-1).	nr	nr		nr				Strength of Recommendation Taxonomy (SORT), levels A, B, C	Table 1-1: A: Recommendation based on consistent and good quality experimental evidence (morbidity, mortality, exercise and cognitive performance, physiologic responses). B: Recommendation based on inconsistent or limited quality experimental evidence. C: Recommendation based on consensus; usual practice; opinion; disease-oriented evidenceb of diagnosis, treatment, prevention, or screening; or ex…	unclear		athletes with disabilities	preparticipation physical evaluation	not specified	safety of athletes during training and competition; identify and help manage conditions that may compromise athlete safety	physical examination	urogenital	consensus-based	statement in text	[Urogenital] examination should involve the same evaluation as for athletes who are nondisabled. It is also important to examine any external devices used for bladder drainage	nr	none		nr	nr							KG	AW	yes
AAP 2019	Preparticipation Physical Evaluation, 5th Edition	American Academy of Pediatrics, American Academy of Family Physicians, American College of Sports Medicine, American Medical Society for Sports Medicine, American Medical Society for Sports Medicine, American Orthopaedic Society for Sports Medicine, and American Osteopathic Academy of Sports Medicine (2019) Preparticipation Physical Evaluation, 5th Edition. 978-1-61002-301-6.	American Academy of Pediatrics	American Academy of Family Physicians, American College of Sports Medicine, American Medical Society for Sports Medicine, American Medical Society for Sports Medicine, American Orthopaedic Society for Sports Medicine, American Osteopathic Academy of Sports Medicine	USA	2019	evidence- and consensus-based guideline	While most of the content is based on the expert opinion level of evidence, whenever there is higher-level evidence for the content, it is noted in the text (Table 1-1).	nr	nr		nr				Strength of Recommendation Taxonomy (SORT), levels A, B, C	Table 1-1: A: Recommendation based on consistent and good quality experimental evidence (morbidity, mortality, exercise and cognitive performance, physiologic responses). B: Recommendation based on inconsistent or limited quality experimental evidence. C: Recommendation based on consensus; usual practice; opinion; disease-oriented evidenceb of diagnosis, treatment, prevention, or screening; or ex…	unclear		athletes who use wheelchairs	preparticipation physical evaluation	not specified	safety of athletes during training and competition; identify and help manage conditions that may compromise athlete safety	orthopaedics		consensus-based	statement in text	The musculoskeletal examination of an athlete who uses a wheelchair should include evaluation of the stability, flexibility, and strength of commonly injured sites (eg, shoulder, hand, and wrist) and the trunk.	nr	none		nr	nr			Lape EC, Katz JN, Losina E, Kerman HM, Gedman MA, Blauwet CA. Participant-reported benefits of involvement in an adaptive sports program: a qualitative study. PM R. 2018;10(5):507–515 PMID:29111464				KG	AW	yes
AAP 2019	Preparticipation Physical Evaluation, 5th Edition	American Academy of Pediatrics, American Academy of Family Physicians, American College of Sports Medicine, American Medical Society for Sports Medicine, American Medical Society for Sports Medicine, American Orthopaedic Society for Sports Medicine, and American Osteopathic Academy of Sports Medicine (2019) Preparticipation Physical Evaluation, 5th Edition. 978-1-61002-301-6.	American Academy of Pediatrics	American Academy of Family Physicians, American College of Sports Medicine, American Medical Society for Sports Medicine, American Medical Society for Sports Medicine, American Orthopaedic Society for Sports Medicine, American Osteopathic Academy of Sports Medicine	USA	2019	evidence- and consensus-based guideline	While most of the content is based on the expert opinion level of evidence, whenever there is higher-level evidence for the content, it is noted in the text (Table 1-1).	nr	nr		nr				Strength of Recommendation Taxonomy (SORT), levels A, B, C	Table 1-1: A: Recommendation based on consistent and good quality experimental evidence (morbidity, mortality, exercise and cognitive performance, physiologic responses). B: Recommendation based on inconsistent or limited quality experimental evidence. C: Recommendation based on consensus; usual practice; opinion; disease-oriented evidenceb of diagnosis, treatment, prevention, or screening; or ex…	unclear		athletes with with lower-limb amputation and prostheses	preparticipation physical evaluation	not specified	safety of athletes during training and competition; identify and help manage conditions that may compromise athlete safety	orthopaedics		consensus-based	statement in text	Athletes with lower-limb amputation and prostheses require a full assessment of the lower back, pelvis, and lower extremities, and those with upper-limb amputation and prosthetic devices require a full assessment of the upper back, shoulder girdle, and upper extremities.	nr	none		nr	nr							KG	AW	yes
AAP 2019	Preparticipation Physical Evaluation, 5th Edition	American Academy of Pediatrics, American Academy of Family Physicians, American College of Sports Medicine, American Medical Society for Sports Medicine, American Medical Society for Sports Medicine, American Orthopaedic Society for Sports Medicine, and American Osteopathic Academy of Sports Medicine (2019) Preparticipation Physical Evaluation, 5th Edition. 978-1-61002-301-6.	American Academy of Pediatrics	American Academy of Family Physicians, American College of Sports Medicine, American Medical Society for Sports Medicine, American Medical Society for Sports Medicine, American Orthopaedic Society for Sports Medicine, American Osteopathic Academy of Sports Medicine	USA	2019	evidence- and consensus-based guideline	While most of the content is based on the expert opinion level of evidence, whenever there is higher-level evidence for the content, it is noted in the text (Table 1-1).	nr	nr		nr				Strength of Recommendation Taxonomy (SORT), levels A, B, C	Table 1-1: A: Recommendation based on consistent and good quality experimental evidence (morbidity, mortality, exercise and cognitive performance, physiologic responses). B: Recommendation based on inconsistent or limited quality experimental evidence. C: Recommendation based on consensus; usual practice; opinion; disease-oriented evidenceb of diagnosis, treatment, prevention, or screening; or ex…	unclear		athletes with cerebral palsy	preparticipation physical evaluation	not specified	safety of athletes during training and competition;	orthopaedics		consensus-based	statement in text	Athletes with cerebral palsy have decreased strength, decreased musculotendinous flexibility (often with contractures), and muscle strength imbalances, especially of the lower extremities. These conditions vary in severity from mild and nearly imperceptible to very severe and requiring wheelchair use. Overuse injuries, strains, and sprains are common, especially at the hips, knees, ankles, and fe…	nr	none		nr	nr			Mitten MJ, Davis T. Athlete eligibility requirements and legal protection of sports participation opportunities. VA Sports Ent Law J. 2008;8(1):71–146				AW	KG	yes
AAP 2019	Preparticipation Physical Evaluation, 5th Edition	American Academy of Pediatrics, American Academy of Family Physicians, American College of Sports Medicine, American Medical Society for Sports Medicine, American Medical Society for Sports Medicine, American Orthopaedic Society for Sports Medicine, and American Osteopathic Academy of Sports Medicine (2019) Preparticipation Physical Evaluation, 5th Edition. 978-1-61002-301-6.	American Academy of Pediatrics	American Academy of Family Physicians, American College of Sports Medicine, American Medical Society for Sports Medicine, American Medical Society for Sports Medicine, American Orthopaedic Society for Sports Medicine, American Osteopathic Academy of Sports Medicine	USA	2019	evidence- and consensus-based guideline	While most of the content is based on the expert opinion level of evidence, whenever there is higher-level evidence for the content, it is noted in the text (Table 1-1).	nr	nr		nr				Strength of Recommendation Taxonomy (SORT), levels A, B, C	Table 1-1: A: Recommendation based on consistent and good quality experimental evidence (morbidity, mortality, exercise and cognitive performance, physiologic responses). B: Recommendation based on inconsistent or limited quality experimental evidence. C: Recommendation based on consensus; usual practice; opinion; disease-oriented evidenceb of diagnosis, treatment, prevention, or screening; or ex…	unclear		athletes with disabilities	preparticipation physical evaluation	not specified	safety of athletes during training and competition; identify and help manage conditions that may compromise athlete safety	clearance		consensus-based	statement in text	Medical eligibility for sports participation should follow the same principles used for athletes with no disability (see Chapter 5). The emphasis in this population of athletes is on inclusion and safe participation.	nr	none		nr	nr							KG	AW	yes
AAP 2019	Preparticipation Physical Evaluation, 5th Edition	American Academy of Pediatrics, American Academy of Family Physicians, American College of Sports Medicine, American Medical Society for Sports Medicine, American Medical Society for Sports Medicine, American Orthopaedic Society for Sports Medicine, and American Osteopathic Academy of Sports Medicine (2019) Preparticipation Physical Evaluation, 5th Edition. 978-1-61002-301-6.	American Academy of Pediatrics	American Academy of Family Physicians, American College of Sports Medicine, American Medical Society for Sports Medicine, American Medical Society for Sports Medicine, American Orthopaedic Society for Sports Medicine, American Osteopathic Academy of Sports Medicine	USA	2019	evidence- and consensus-based guideline	While most of the content is based on the expert opinion level of evidence, whenever there is higher-level evidence for the content, it is noted in the text (Table 1-1).	nr	nr		nr				Strength of Recommendation Taxonomy (SORT), levels A, B, C	Table 1-1: A: Recommendation based on consistent and good quality experimental evidence (morbidity, mortality, exercise and cognitive performance, physiologic responses). B: Recommendation based on inconsistent or limited quality experimental evidence. C: Recommendation based on consensus; usual practice; opinion; disease-oriented evidenceb of diagnosis, treatment, prevention, or screening; or ex…	unclear		athletes in organized sports or vigorous physical activities	preparticipation physical evaluation	not specified	safety of athletes during training and competition;	scope/test selection	routine laboratory, cardiac, and pulmonary screening tests	consensus-based	statement in text	PPE working group concurs that no routine screening tests are required during the PPE for determining medical eligibility of asymptomatic athletes.	nr	none		nr	nr							AW	KG	yes
AAP 2019	Preparticipation Physical Evaluation, 5th Edition	American Academy of Pediatrics, American Academy of Family Physicians, American College of Sports Medicine, American Medical Society for Sports Medicine, American Medical Society for Sports Medicine, American Orthopaedic Society for Sports Medicine, and American Osteopathic Academy of Sports Medicine (2019) Preparticipation Physical Evaluation, 5th Edition. 978-1-61002-301-6.	American Academy of Pediatrics	American Academy of Family Physicians, American College of Sports Medicine, American Medical Society for Sports Medicine, American Medical Society for Sports Medicine, American Orthopaedic Society for Sports Medicine, American Osteopathic Academy of Sports Medicine	USA	2019	evidence- and consensus-based guideline	While most of the content is based on the expert opinion level of evidence, whenever there is higher-level evidence for the content, it is noted in the text (Table 1-1).	nr	nr		nr				Strength of Recommendation Taxonomy (SORT), levels A, B, C	Table 1-1: A: Recommendation based on consistent and good quality experimental evidence (morbidity, mortality, exercise and cognitive performance, physiologic responses). B: Recommendation based on inconsistent or limited quality experimental evidence. C: Recommendation based on consensus; usual practice; opinion; disease-oriented evidenceb of diagnosis, treatment, prevention, or screening; or ex…	unclear		athletes in organized sports or vigorous physical activities	preparticipation physical evaluation	not specified	safety of athletes during training and competition;	scope/test selection	laboratory, cardiac, and pulmonary screening tests	consensus-based	statement in text	Findings from the PPE medical history or physical examination may indicate a need to arrange specific case finding diagnostic tests. Additional specific recommendations to test for targeted conditions are not part of the standardized screening examination.	nr	none		nr	nr							AW	KG	yes
AAP 2019	Preparticipation Physical Evaluation, 5th Edition	American Academy of Pediatrics, American Academy of Family Physicians, American College of Sports Medicine, American Medical Society for Sports Medicine, American Medical Society for Sports Medicine, American Orthopaedic Society for Sports Medicine, and American Osteopathic Academy of Sports Medicine (2019) Preparticipation Physical Evaluation, 5th Edition. 978-1-61002-301-6.	American Academy of Pediatrics	American Academy of Family Physicians, American College of Sports Medicine, American Medical Society for Sports Medicine, American Medical Society for Sports Medicine, American Orthopaedic Society for Sports Medicine, American Osteopathic Academy of Sports Medicine	USA	2019	evidence- and consensus-based guideline	While most of the content is based on the expert opinion level of evidence, whenever there is higher-level evidence for the content, it is noted in the text (Table 1-1).	nr	nr		nr				Strength of Recommendation Taxonomy (SORT), levels A, B, C	Table 1-1: A: Recommendation based on consistent and good quality experimental evidence (morbidity, mortality, exercise and cognitive performance, physiologic responses). B: Recommendation based on inconsistent or limited quality experimental evidence. C: Recommendation based on consensus; usual practice; opinion; disease-oriented evidenceb of diagnosis, treatment, prevention, or screening; or ex…	unclear		athletes in organized sports or vigorous physical activities	preparticipation physical evaluation	not specified	safety of athletes during training and competition;	other (see comment)	HIV or hepatitis screening	consensus-based	statement in text	While mandatory testing of athletes for HIV or hepatitis is not recommended, voluntary testing should be encouraged for athletes at high risk, that is, who have exposure to blood products, symptoms suggestive of disease, or significant risk factors detected during the PPE.	nr	none		nr	nr			Mitten MJ. HIV-positive athletes: when medicine meets the law. Phys Sportsmed. 1994;22(10):63–68; American Medical Society for Sports Medicine, American Academy of Sports Medicine. Human immunodeficiency virus and other blood-borne pathogens in sports. Clin J Sport Med. 1995;5(3):199–204 PMID:7670977				AW	KG	yes
AAP 2019	Preparticipation Physical Evaluation, 5th Edition	American Academy of Pediatrics, American Academy of Family Physicians, American College of Sports Medicine, American Medical Society for Sports Medicine, American Medical Society for Sports Medicine, American Orthopaedic Society for Sports Medicine, and American Osteopathic Academy of Sports Medicine (2019) Preparticipation Physical Evaluation, 5th Edition. 978-1-61002-301-6.	American Academy of Pediatrics	American Academy of Family Physicians, American College of Sports Medicine, American Medical Society for Sports Medicine, American Medical Society for Sports Medicine, American Orthopaedic Society for Sports Medicine, American Osteopathic Academy of Sports Medicine	USA	2019	evidence- and consensus-based guideline	While most of the content is based on the expert opinion level of evidence, whenever there is higher-level evidence for the content, it is noted in the text (Table 1-1).	nr	nr		nr				Strength of Recommendation Taxonomy (SORT), levels A, B, C	Table 1-1: A: Recommendation based on consistent and good quality experimental evidence (morbidity, mortality, exercise and cognitive performance, physiologic responses). B: Recommendation based on inconsistent or limited quality experimental evidence. C: Recommendation based on consensus; usual practice; opinion; disease-oriented evidenceb of diagnosis, treatment, prevention, or screening; or ex…	unclear		athletes in organized sports or vigorous physical activities	preparticipation physical evaluation	not specified	safety of athletes during training and competition; reduce the risk of sudden death related to a heart-related condition associated with physical activity and enhance the safety of athletes during exercise by using red flag symptoms and family history to detect the potential for SCD.	clearance	cardiac	consensus-based	statement in text	Athletes identified with cardiovascular symptoms or signs such as exertional syncope or near syncope, chest pain, palpitations, or excessive exertional dyspnea require a thorough cardiovascular evaluation to exclude underlying heart disease before they are allowed to participate in vigorous physical activity.	nr	none		nr	nr							AW	KG	yes
AAP 2019	Preparticipation Physical Evaluation, 5th Edition	American Academy of Pediatrics, American Academy of Family Physicians, American College of Sports Medicine, American Medical Society for Sports Medicine, American Medical Society for Sports Medicine, American Orthopaedic Society for Sports Medicine, and American Osteopathic Academy of Sports Medicine (2019) Preparticipation Physical Evaluation, 5th Edition. 978-1-61002-301-6.	American Academy of Pediatrics	American Academy of Family Physicians, American College of Sports Medicine, American Medical Society for Sports Medicine, American Medical Society for Sports Medicine, American Orthopaedic Society for Sports Medicine, American Osteopathic Academy of Sports Medicine	USA	2019	evidence- and consensus-based guideline	While most of the content is based on the expert opinion level of evidence, whenever there is higher-level evidence for the content, it is noted in the text (Table 1-1).	nr	nr		nr				Strength of Recommendation Taxonomy (SORT), levels A, B, C	Table 1-1: A: Recommendation based on consistent and good quality experimental evidence (morbidity, mortality, exercise and cognitive performance, physiologic responses). B: Recommendation based on inconsistent or limited quality experimental evidence. C: Recommendation based on consensus; usual practice; opinion; disease-oriented evidenceb of diagnosis, treatment, prevention, or screening; or ex…	unclear		athletes in organized sports or vigorous physical activities	preparticipation physical evaluation	not specified	safety of athletes during training and competition;	administration	cardiac	consensus-based	statement in text	A history of previously performed cardiac testing such as ECG, echocardiography, or exercise treadmill testing may indicate a previously suspected cardiac disorder, and a careful review of past medical records may establish the outcomes of the evaluation. This should preclude repeating the studies.	nr	none		nr	nr							AW	KG	yes
AAP 2019	Preparticipation Physical Evaluation, 5th Edition	American Academy of Pediatrics, American Academy of Family Physicians, American College of Sports Medicine, American Medical Society for Sports Medicine, American Medical Society for Sports Medicine, American Orthopaedic Society for Sports Medicine, and American Osteopathic Academy of Sports Medicine (2019) Preparticipation Physical Evaluation, 5th Edition. 978-1-61002-301-6.	American Academy of Pediatrics	American Academy of Family Physicians, American College of Sports Medicine, American Medical Society for Sports Medicine, American Medical Society for Sports Medicine, American Orthopaedic Society for Sports Medicine, American Osteopathic Academy of Sports Medicine	USA	2019	evidence- and consensus-based guideline	While most of the content is based on the expert opinion level of evidence, whenever there is higher-level evidence for the content, it is noted in the text (Table 1-1).	nr	nr		nr				Strength of Recommendation Taxonomy (SORT), levels A, B, C	Table 1-1: A: Recommendation based on consistent and good quality experimental evidence (morbidity, mortality, exercise and cognitive performance, physiologic responses). B: Recommendation based on inconsistent or limited quality experimental evidence. C: Recommendation based on consensus; usual practice; opinion; disease-oriented evidenceb of diagnosis, treatment, prevention, or screening; or ex…	unclear		athletes in organized sports or vigorous physical activities	preparticipation physical evaluation	not specified	safety of athletes during training and competition; reduce the risk of sudden death related to a heart-related condition associated with physical activity and enhance the safety of athletes during exercise by using red flag symptoms and family history to detect the potential for SCD.	cardiac	ECG	consensus-based	statement in text	If ECG is added to the PPE as a screening test, the most current athlete-specific criteria for ECG interpretation should be used to decrease the number of false-positive test results and minimize the additional testing, cost to the health care system, and undue stress for the individual athlete and family.	nr	none		nr	nr							AW	KG	yes
AAP 2019	Preparticipation Physical Evaluation, 5th Edition	American Academy of Pediatrics, American Academy of Family Physicians, American College of Sports Medicine, American Medical Society for Sports Medicine, American Medical Society for Sports Medicine, American Orthopaedic Society for Sports Medicine, and American Osteopathic Academy of Sports Medicine (2019) Preparticipation Physical Evaluation, 5th Edition. 978-1-61002-301-6.	American Academy of Pediatrics	American Academy of Family Physicians, American College of Sports Medicine, American Medical Society for Sports Medicine, American Medical Society for Sports Medicine, American Orthopaedic Society for Sports Medicine, American Osteopathic Academy of Sports Medicine	USA	2019	evidence- and consensus-based guideline	While most of the content is based on the expert opinion level of evidence, whenever there is higher-level evidence for the content, it is noted in the text (Table 1-1).	nr	nr		nr				Strength of Recommendation Taxonomy (SORT), levels A, B, C	Table 1-1: A: Recommendation based on consistent and good quality experimental evidence (morbidity, mortality, exercise and cognitive performance, physiologic responses). B: Recommendation based on inconsistent or limited quality experimental evidence. C: Recommendation based on consensus; usual practice; opinion; disease-oriented evidenceb of diagnosis, treatment, prevention, or screening; or ex…	unclear		athletes in organized sports or vigorous physical activities	preparticipation physical evaluation	not specified	safety of athletes during training and competition;	medical/family history	heat and hydration	evidence-based	statement in text	The PPE should include specific questions regarding possible risk factors, including prior heat illness, the associated environment, acclimatization status, equipment and uniforms, fluid intake, weight changes during activity, and medication and supplement. use	nr	none		nr	nr			Inter-Association Task Force on Exertional Heat Illness consensus statement. National Athletic Trainers’ Association Web site. https://www.nata.org/sites/default/files/inter-association-task-force-exertional-heatillness.pdf. Published June 2003. Accessed February 22, 2019; Guideline 2c. Prevention of heat illness. In: 2008-09 NCAA Sports Medicine Handbook. 19th ed. Indianapolis, IN: National Coll…				AW	KG	yes
AAP 2019	Preparticipation Physical Evaluation, 5th Edition	American Academy of Pediatrics, American Academy of Family Physicians, American College of Sports Medicine, American Medical Society for Sports Medicine, American Medical Society for Sports Medicine, American Orthopaedic Society for Sports Medicine, and American Osteopathic Academy of Sports Medicine (2019) Preparticipation Physical Evaluation, 5th Edition. 978-1-61002-301-6.	American Academy of Pediatrics	American Academy of Family Physicians, American College of Sports Medicine, American Medical Society for Sports Medicine, American Medical Society for Sports Medicine, American Orthopaedic Society for Sports Medicine, American Osteopathic Academy of Sports Medicine	USA	2019	evidence- and consensus-based guideline	While most of the content is based on the expert opinion level of evidence, whenever there is higher-level evidence for the content, it is noted in the text (Table 1-1).	nr	nr		nr				Strength of Recommendation Taxonomy (SORT), levels A, B, C	Table 1-1: A: Recommendation based on consistent and good quality experimental evidence (morbidity, mortality, exercise and cognitive performance, physiologic responses). B: Recommendation based on inconsistent or limited quality experimental evidence. C: Recommendation based on consensus; usual practice; opinion; disease-oriented evidenceb of diagnosis, treatment, prevention, or screening; or ex…	unclear		athletes in organized sports or vigorous physical activities	preparticipation physical evaluation	not specified	safety of athletes during training and competition;	athlete education	heat and hydration	consensus-based	statement in text	Educating athletes, parents or guardians, and coaches about risk factors and preventive strategies is key to decreasing the incidence of heat illness.	nr	none		nr	nr							AW	KG	yes
AAP 2019	Preparticipation Physical Evaluation, 5th Edition	American Academy of Pediatrics, American Academy of Family Physicians, American College of Sports Medicine, American Medical Society for Sports Medicine, American Medical Society for Sports Medicine, American Orthopaedic Society for Sports Medicine, and American Osteopathic Academy of Sports Medicine (2019) Preparticipation Physical Evaluation, 5th Edition. 978-1-61002-301-6.	American Academy of Pediatrics	American Academy of Family Physicians, American College of Sports Medicine, American Medical Society for Sports Medicine, American Medical Society for Sports Medicine, American Orthopaedic Society for Sports Medicine, American Osteopathic Academy of Sports Medicine	USA	2019	evidence- and consensus-based guideline	While most of the content is based on the expert opinion level of evidence, whenever there is higher-level evidence for the content, it is noted in the text (Table 1-1).	nr	nr		nr				Strength of Recommendation Taxonomy (SORT), levels A, B, C	Table 1-1: A: Recommendation based on consistent and good quality experimental evidence (morbidity, mortality, exercise and cognitive performance, physiologic responses). B: Recommendation based on inconsistent or limited quality experimental evidence. C: Recommendation based on consensus; usual practice; opinion; disease-oriented evidenceb of diagnosis, treatment, prevention, or screening; or ex…	unclear		athletes in organized sports or vigorous physical activities	preparticipation physical evaluation	not specified	safety of athletes during training and competition;	athlete education	heat and hydration	consensus-based	statement in text	Athletes should be informed of the increased heat intolerance caused by some medications and supplements. The use of diuretics, caffeine, antihistamines, or stimulants increases the risk of heat illness. Banned substances such as ephedra or methamphetamines also increase the risk of heat injury.	nr	none		nr	nr			Inter-Association Task Force on Exertional Heat Illness consensus statement. National Athletic Trainers’ Association Web site. https://www.nata.org/sites/default/files/inter-association-task-force-exertional-heatillness.pdf. Published June 2003. Accessed February 22, 2019; Guideline 2c. Prevention of heat illness. In: 2008-09 NCAA Sports Medicine Handbook. 19th ed. Indianapolis, IN: National Coll…				AW	KG	yes
AAP 2019	Preparticipation Physical Evaluation, 5th Edition	American Academy of Pediatrics, American Academy of Family Physicians, American College of Sports Medicine, American Medical Society for Sports Medicine, American Medical Society for Sports Medicine, American Orthopaedic Society for Sports Medicine, and American Osteopathic Academy of Sports Medicine (2019) Preparticipation Physical Evaluation, 5th Edition. 978-1-61002-301-6.	American Academy of Pediatrics	American Academy of Family Physicians, American College of Sports Medicine, American Medical Society for Sports Medicine, American Medical Society for Sports Medicine, American Orthopaedic Society for Sports Medicine, American Osteopathic Academy of Sports Medicine	USA	2019	evidence- and consensus-based guideline	While most of the content is based on the expert opinion level of evidence, whenever there is higher-level evidence for the content, it is noted in the text (Table 1-1).	nr	nr		nr				Strength of Recommendation Taxonomy (SORT), levels A, B, C	Table 1-1: A: Recommendation based on consistent and good quality experimental evidence (morbidity, mortality, exercise and cognitive performance, physiologic responses). B: Recommendation based on inconsistent or limited quality experimental evidence. C: Recommendation based on consensus; usual practice; opinion; disease-oriented evidenceb of diagnosis, treatment, prevention, or screening; or ex…	unclear		athletes in organized sports or vigorous physical activities	preparticipation physical evaluation	not specified	safety of athletes during training and competition;	other (see comment)	sexual violence/abuse	consensus-based	statement in text	During a PPE, sexual violence and sexual abuse will not be discovered if the question is not asked. If suspected child or adult sexual abuse is documented or suspected during the PPE, immediate notification of the Department of Children’s Services or a law enforcement agency of the suspected abuse is mandatory. There is not a legal requirement for the reporting chain to go through any athletic de…	nr	none		nr	nr			Child Welfare Information Gateway. What Is Child Abuse and Neglect? Recognizing the Signs and Symptoms. Washington, DC: Child Welfare Information Gateway; 2013. https://www.childwelfare.gov/pubpdfs/whatiscan.pdf. Accessed November 30, 2018				AW	KG	yes
NFHS 2022	Cardiopulmonary Considerations for High School Student-Athletes During the COVID-19 Pandemic: Update to the NFHSAMSSM Guidance Statement	Drezner, J. A., et al. (2022) Cardiopulmonary Considerations for High School Student-Athletes During the COVID-19 Pandemic: Update to the NFHSAMSSM Guidance Statement. Sports Health, 14, 3, 369-371. 10.1177/19417381221077138.	unclear	National Federation of State High School Associations (NFHS), American Medical Society for Sports Medicine (AMSSM)	USA	2022	consensus recommendations	These guidelines were based on expert opinion and emerging clinical experience but lacked scientific data.	nr	nr		direct (and indirect)	The following authors declared potential conflicts of interest: K.D.W. received grant from Summer Medical Student Research Program and is a paid consultant for the National Football League and Green Bay Packers and I.M.A. is a paid employee for Sports Health.			none		unclear	expert task force	high school student athletes with prior asymptomatic and mild symptoms of coronavirus infection	medical evaluation before sports participation	not specified	not specified	return to sports after COVID-19 infection		consensus-based	recommendation	Asymptomatic and mild symptoms: Athletes with asymptomatic infections or only mild symptoms (eg, common cold-like symptoms generally without fever, gastrointestinal symptoms, or loss of taste/smell) do not require formal medical evaluation or cardiac testing. However, athletes with any specific concerns should check in with a clinician (eg, physician, nurse practitioner, physician assistant, or a…	nr	none	Figure 1	nr	nr							AW	KG	yes
NFHS 2022	Cardiopulmonary Considerations for High School Student-Athletes During the COVID-19 Pandemic: Update to the NFHSAMSSM Guidance Statement	Drezner, J. A., et al. (2022) Cardiopulmonary Considerations for High School Student-Athletes During the COVID-19 Pandemic: Update to the NFHSAMSSM Guidance Statement. Sports Health, 14, 3, 369-371. 10.1177/19417381221077138.	unclear	National Federation of State High School Associations (NFHS), American Medical Society for Sports Medicine (AMSSM)	USA	2022	consensus recommendations	These guidelines were based on expert opinion and emerging clinical experience but lacked scientific data.	nr	nr		direct (and indirect)	The following authors declared potential conflicts of interest: K.D.W. received grant from Summer Medical Student Research Program and is a paid consultant for the National Football League and Green Bay Packers and I.M.A. is a paid employee for Sports Health.			none		unclear	expert task force	high school student athletes with prior moderate and cardiopulmonary symptoms of coronavirus infection	medical evaluation before sports participation	not specified	not specified	return to sports after COVID-19 infection		consensus-based	recommendation	Moderate and cardiopulmonary symptoms: Athletes with moderate symptoms (eg, fever >100.4°F, chills, flu-like syndrome for ≥2 days) or initial cardiopulmonary symptoms (eg, chest pain, dyspnea, palpitations) should be evaluated by a clinician. Cardiac testing (eg, ECG, TTE, troponin) is recommended for athletes with cardiopulmonary symptoms during the acute phase of infection. Athletes with remote…	nr	none	Figure 1	nr	nr							AW	KG	yes
NFHS 2022	Cardiopulmonary Considerations for High School Student-Athletes During the COVID-19 Pandemic: Update to the NFHSAMSSM Guidance Statement	Drezner, J. A., et al. (2022) Cardiopulmonary Considerations for High School Student-Athletes During the COVID-19 Pandemic: Update to the NFHSAMSSM Guidance Statement. Sports Health, 14, 3, 369-371. 10.1177/19417381221077138.	unclear	National Federation of State High School Associations (NFHS), American Medical Society for Sports Medicine (AMSSM)	USA	2022	consensus recommendations	These guidelines were based on expert opinion and emerging clinical experience but lacked scientific data.	nr	nr		direct (and indirect)	The following authors declared potential conflicts of interest: K.D.W. received grant from Summer Medical Student Research Program and is a paid consultant for the National Football League and Green Bay Packers and I.M.A. is a paid employee for Sports Health.			none		unclear	expert task force	high school student athletes with prior severe symptoms of coronavirus infection	medical evaluation before sports participation	not specified	not specified	return to sports after COVID-19 infection		consensus-based	recommendation	Severe symptoms: Athletes with severe disease requiring hospitalization, including those diagnosed with multisystem inflammatory syndrome in children, should undergo formal evaluation with a cardiovascular specialist before starting an exercise progression	nr	none	Figure 1	nr	nr							AW	KG	yes
NFHS 2022	Cardiopulmonary Considerations for High School Student-Athletes During the COVID-19 Pandemic: Update to the NFHSAMSSM Guidance Statement	Drezner, J. A., et al. (2022) Cardiopulmonary Considerations for High School Student-Athletes During the COVID-19 Pandemic: Update to the NFHSAMSSM Guidance Statement. Sports Health, 14, 3, 369-371. 10.1177/19417381221077138.	unclear	National Federation of State High School Associations (NFHS), American Medical Society for Sports Medicine (AMSSM)	USA	2022	consensus recommendations	These guidelines were based on expert opinion and emerging clinical experience but lacked scientific data.	nr	nr		direct (and indirect)	The following authors declared potential conflicts of interest: K.D.W. received grant from Summer Medical Student Research Program and is a paid consultant for the National Football League and Green Bay Packers and I.M.A. is a paid employee for Sports Health.			none		unclear	expert task force	high school student athletes with prior coronavirus infection	preparticipation physical evaluation	not specified	not specified	return to sports after COVID-19 infection		consensus-based	recommendation	Cardiopulmonary symptoms on return to exercise: Additional history questions during a routine PPE should consider if the athlete had a COVID-19 illness. If yes, consider clarifying: when, what symptoms, and if the athlete is experiencing any new symptoms with exercise, especially chest pain.	nr	none	Figure 1	nr	nr							AW	KG	yes
AMSSM 2017	AMSSM Position Statement on Cardiovascular Preparticipation Screening in Athletes: Current evidence, knowledge gaps, recommendations and future directions	Drezner, J. A., et al. (2017) AMSSM Position Statement on Cardiovascular Preparticipation Screening in Athletes: Current evidence, knowledge gaps, recommendations and future directions. Br J Sports Med, 51, 3, 153-167. 10.1136/bjsports-2016-096781.	American Medical Society for Sports Medicine (AMSSM)		USA	2017	evidence- and consensus-based guideline		nr	nr	not commissioned	none				none		inperson panel meeting	A survey of the task force members was used to identify key discussion areas and generate an initial outline. The panel subsequently engaged in a series of conference calls, literature review and written communications to discuss and analyse specific areas relevant to cardiovascular screening in athletes, followed by an inperson meeting in Atlanta, Georgia, USA, on 21–22 February 2016. An Executi…	competitive athletes	cardivascular screening	not specified	detection of cardiac conditions at risk of sudden cardiac arrest and death, to reduce morbidity and mortality	scope/test selection	cardiac	consensus-based	statement in text	Considerations for implementing a cardiovascular screening strategy in a target athlete population should include the risk of SCA/D, the available infrastructure and cardiology resources, and the physician assessment that screening for early detection of cardiac disorders has a favorable risk-benefit ratio that will improve athlete outcomes with limited harm.	nr	none		nr	nr							AW	KG	yes
AMSSM 2017	AMSSM Position Statement on Cardiovascular Preparticipation Screening in Athletes: Current evidence, knowledge gaps, recommendations and future directions	Drezner, J. A., et al. (2017) AMSSM Position Statement on Cardiovascular Preparticipation Screening in Athletes: Current evidence, knowledge gaps, recommendations and future directions. Br J Sports Med, 51, 3, 153-167. 10.1136/bjsports-2016-096781.	American Medical Society for Sports Medicine (AMSSM)		USA	2017	evidence- and consensus-based guideline		nr	nr	not commissioned	none				none		inperson panel meeting	A survey of the task force members was used to identify key discussion areas and generate an initial outline. The panel subsequently engaged in a series of conference calls, literature review and written communications to discuss and analyse specific areas relevant to cardiovascular screening in athletes, followed by an inperson meeting in Atlanta, Georgia, USA, on 21–22 February 2016. An Executi…	competitive athletes	cardivascular screening	not specified	detection of cardiac conditions at risk of sudden cardiac arrest and death, to reduce morbidity and mortality	administration	cardiac	consensus-based	statement in text	Physicians incorporating ECG in the cardiovascular screening process should optimize strategies to assure accurate ECG interpretation and adequate cardiology resources to conduct the secondary evaluation of ECG abnormalities.	nr	none		nr	nr							AW	KG	yes
AMSSM 2017	AMSSM Position Statement on Cardiovascular Preparticipation Screening in Athletes: Current evidence, knowledge gaps, recommendations and future directions	Drezner, J. A., et al. (2017) AMSSM Position Statement on Cardiovascular Preparticipation Screening in Athletes: Current evidence, knowledge gaps, recommendations and future directions. Br J Sports Med, 51, 3, 153-167. 10.1136/bjsports-2016-096781.	American Medical Society for Sports Medicine (AMSSM)		USA	2017	evidence- and consensus-based guideline		nr	nr	not commissioned	none				none		inperson panel meeting	A survey of the task force members was used to identify key discussion areas and generate an initial outline. The panel subsequently engaged in a series of conference calls, literature review and written communications to discuss and analyse specific areas relevant to cardiovascular screening in athletes, followed by an inperson meeting in Atlanta, Georgia, USA, on 21–22 February 2016. An Executi…	competitive athletes	cardivascular screening	not specified	detection of cardiac conditions at risk of sudden cardiac arrest and death, to reduce morbidity and mortality	scope/test selection	cardiac	consensus-based	statement in text	Any ECG screening programme if implemented, however, should have a strong infrastructure, high quality control, and consider informed consent that outlines the potential benefits and risks with the athlete (and/or parent/guardian).	nr	none	Figure 1	nr	nr							AW	KG	yes
AMSSM 2017	AMSSM Position Statement on Cardiovascular Preparticipation Screening in Athletes: Current evidence, knowledge gaps, recommendations and future directions	Drezner, J. A., et al. (2017) AMSSM Position Statement on Cardiovascular Preparticipation Screening in Athletes: Current evidence, knowledge gaps, recommendations and future directions. Br J Sports Med, 51, 3, 153-167. 10.1136/bjsports-2016-096781.	American Medical Society for Sports Medicine (AMSSM)		USA	2017	evidence- and consensus-based guideline		nr	nr	not commissioned	none				none		inperson panel meeting	A survey of the task force members was used to identify key discussion areas and generate an initial outline. The panel subsequently engaged in a series of conference calls, literature review and written communications to discuss and analyse specific areas relevant to cardiovascular screening in athletes, followed by an inperson meeting in Atlanta, Georgia, USA, on 21–22 February 2016. An Executi…	competitive athletes	cardivascular screening	not specified	detection of cardiac conditions at risk of sudden cardiac arrest and death, to reduce morbidity and mortality	scope/test selection	cardiac	consensus-based	statement in text	Optimally, the decision to incorporate or exclude an ECG from the preparticipation evaluation is one of shared decision-making between a patient and a provider.	nr	none		nr	nr							AW	KG	yes
AMSSM 2017	AMSSM Position Statement on Cardiovascular Preparticipation Screening in Athletes: Current evidence, knowledge gaps, recommendations and future directions	Drezner, J. A., et al. (2017) AMSSM Position Statement on Cardiovascular Preparticipation Screening in Athletes: Current evidence, knowledge gaps, recommendations and future directions. Br J Sports Med, 51, 3, 153-167. 10.1136/bjsports-2016-096781.	American Medical Society for Sports Medicine (AMSSM)		USA	2017	evidence- and consensus-based guideline		nr	nr	not commissioned	none				none		inperson panel meeting	A survey of the task force members was used to identify key discussion areas and generate an initial outline. The panel subsequently engaged in a series of conference calls, literature review and written communications to discuss and analyse specific areas relevant to cardiovascular screening in athletes, followed by an inperson meeting in Atlanta, Georgia, USA, on 21–22 February 2016. An Executi…	competitive athletes	cardivascular screening	not specified	detection of cardiac conditions at risk of sudden cardiac arrest and death, to reduce morbidity and mortality	administration	cardiac	consensus-based	statement in text	Ideally, preparticipation cardiovascular screening should take place with adequate time prior to the start of a sports season to perform secondary testing of screening abnormalities.	nr	none		nr	nr							AW	KG	yes
AMSSM 2017	AMSSM Position Statement on Cardiovascular Preparticipation Screening in Athletes: Current evidence, knowledge gaps, recommendations and future directions	Drezner, J. A., et al. (2017) AMSSM Position Statement on Cardiovascular Preparticipation Screening in Athletes: Current evidence, knowledge gaps, recommendations and future directions. Br J Sports Med, 51, 3, 153-167. 10.1136/bjsports-2016-096781.	American Medical Society for Sports Medicine (AMSSM)		USA	2017	evidence- and consensus-based guideline		nr	nr	not commissioned	none				none		inperson panel meeting	A survey of the task force members was used to identify key discussion areas and generate an initial outline. The panel subsequently engaged in a series of conference calls, literature review and written communications to discuss and analyse specific areas relevant to cardiovascular screening in athletes, followed by an inperson meeting in Atlanta, Georgia, USA, on 21–22 February 2016. An Executi…	competitive athletes	cardivascular screening	not specified	detection of cardiac conditions at risk of sudden cardiac arrest and death, to reduce morbidity and mortality	athlete education	cardiac	consensus-based	statement in text	Part of the PPE process should include athlete and family education on cardiovascular signs and symptoms that may develop after the examination and warrant re-evaluation.	nr	none		nr	nr							AW	KG	yes
AMSSM 2017	AMSSM Position Statement on Cardiovascular Preparticipation Screening in Athletes: Current evidence, knowledge gaps, recommendations and future directions	Drezner, J. A., et al. (2017) AMSSM Position Statement on Cardiovascular Preparticipation Screening in Athletes: Current evidence, knowledge gaps, recommendations and future directions. Br J Sports Med, 51, 3, 153-167. 10.1136/bjsports-2016-096781.	American Medical Society for Sports Medicine (AMSSM)		USA	2017	evidence- and consensus-based guideline		nr	nr	not commissioned	none				none		inperson panel meeting	A survey of the task force members was used to identify key discussion areas and generate an initial outline. The panel subsequently engaged in a series of conference calls, literature review and written communications to discuss and analyse specific areas relevant to cardiovascular screening in athletes, followed by an inperson meeting in Atlanta, Georgia, USA, on 21–22 February 2016. An Executi…	competitive athletes	cardivascular screening	not specified	detection of cardiac conditions at risk of sudden cardiac arrest and death, to reduce morbidity and mortality	medical/family history	cardiac	consensus-based	statement in text	A standardised questionnaire should be considered during the PPE and during well childcare visits that serve as the PPE to guide a comprehensive cardiac symptom and familiy history evaluation.	nr	none		nr	nr							AW	KG	yes
AMSSM 2017 (ECG)	International criteria for electrocardiographic interpretation in athletes: consensus statement	Drezner, J. A., et al. (2017) International criteria for electrocardiographic interpretation in athletes: consensus statement. Br J Sports Med, 51, 9, 704-731. 10.1136/bjsports-2016-097331.	unclear	American Medical Society for Sports Medicine (AMSSM), Austrian Society of Sports Medicine and Prevention, Brazilian Society of Cardiology – Department of Exercise and Rehabilitation (SBC – DERC), British Association for Sports and Exercise Medicine (BASEM), Canadian Academy of Sport and Exercise Medicine (CASEM), European College of Sports and Exercise Physicians (ECOSEP), European Society of Car…	World	2017	consensus statement	This statement represents an international consensus for ECG interpretation in athletes and provides expert opinion-based recommendations linking specific ECG abnormalities and the secondary evaluation for conditions associated with SCD.	mixed	American Medical Society for Sports Medicine, FIFA Medical Assessment and Research Center (F-MARC), National Collegiate Athletic Association (NCAA)		none				none		unclear	summit on ECG interpretation in athletes	athletes	ECG	not specified	appropriate evaluation of ECG abnormalities	test interpretation criteria	ECG	consensus-based	statement in text	the isolated presence of high QRS voltages that fulfil voltage criteria for LVH in the absence of other ECG or clinical markers suggestive of pathology are considered part of the normal and training-related ECG changes in athletes related to physiological increases in cardiac chamber size and/or wall thickness and does not in itself require further evaluation. However, the additional presence of …	nr	none	Table 1; Figure 1, 2 and 3	nr	nr				TWI=T wave inversion; LVH=left ventricular hypertrophy; An athlete is defined as an individual who engages in regular exercise or training for sport or general fitness, typically with a premium on performance, and often engaged in individual or team competition.			AW	KG	yes
AMSSM 2017 (ECG)	International criteria for electrocardiographic interpretation in athletes: consensus statement	Drezner, J. A., et al. (2017) International criteria for electrocardiographic interpretation in athletes: consensus statement. Br J Sports Med, 51, 9, 704-731. 10.1136/bjsports-2016-097331.	unclear	American Medical Society for Sports Medicine (AMSSM), Austrian Society of Sports Medicine and Prevention, Brazilian Society of Cardiology – Department of Exercise and Rehabilitation (SBC – DERC), British Association for Sports and Exercise Medicine (BASEM), Canadian Academy of Sport and Exercise Medicine (CASEM), European College of Sports and Exercise Physicians (ECOSEP), European Society of Car…	World	2017	consensus statement	This statement represents an international consensus for ECG interpretation in athletes and provides expert opinion-based recommendations linking specific ECG abnormalities and the secondary evaluation for conditions associated with SCD.	mixed	American Medical Society for Sports Medicine, FIFA Medical Assessment and Research Center (F-MARC), National Collegiate Athletic Association (NCAA)		none				none		unclear	summit on ECG interpretation in athletes	athletes	ECG	not specified	appropriate evaluation of ECG abnormalities	test interpretation criteria	ECG	consensus-based	statement in text	isolated QRS voltage for RVH is part of the normal spectrum of ECG findings in athletes and in the absence of other ECG or clinical markers of pathology does not require further evaluation.	nr	none	Table 1; figure 1	nr	nr				RVH=right ventricular hypertrophyAn athlete is defined as an individual who engages in regular exercise or training for sport or general fitness, typically with a premium on performance, and often engaged in individual or team competition.			AW	KG	yes
AMSSM 2017 (ECG)	International criteria for electrocardiographic interpretation in athletes: consensus statement	Drezner, J. A., et al. (2017) International criteria for electrocardiographic interpretation in athletes: consensus statement. Br J Sports Med, 51, 9, 704-731. 10.1136/bjsports-2016-097331.	unclear	American Medical Society for Sports Medicine (AMSSM), Austrian Society of Sports Medicine and Prevention, Brazilian Society of Cardiology – Department of Exercise and Rehabilitation (SBC – DERC), British Association for Sports and Exercise Medicine (BASEM), Canadian Academy of Sport and Exercise Medicine (CASEM), European College of Sports and Exercise Physicians (ECOSEP), European Society of Car…	World	2017	consensus statement	This statement represents an international consensus for ECG interpretation in athletes and provides expert opinion-based recommendations linking specific ECG abnormalities and the secondary evaluation for conditions associated with SCD.	mixed	American Medical Society for Sports Medicine, FIFA Medical Assessment and Research Center (F-MARC), National Collegiate Athletic Association (NCAA)		none				none		unclear	summit on ECG interpretation in athletes	athletes	ECG	not specified	appropriate evaluation of ECG abnormalities	test interpretation criteria	ECG	consensus-based	statement in text	incomplete RBBB represents a phenotype of cardiac adaptation to exercise and in the absence of other features suggestive of disease does not require further evaluation.	nr	none	Table 1, figure1, 4	nr	nr				RBBB=right bundle branch block; An athlete is defined as an individual who engages in regular exercise or training for sport or general fitness, typically with a premium on performance, and often engaged in individual or team competition.			AW	KG	yes
AMSSM 2017 (ECG)	International criteria for electrocardiographic interpretation in athletes: consensus statement	Drezner, J. A., et al. (2017) International criteria for electrocardiographic interpretation in athletes: consensus statement. Br J Sports Med, 51, 9, 704-731. 10.1136/bjsports-2016-097331.	unclear	American Medical Society for Sports Medicine (AMSSM), Austrian Society of Sports Medicine and Prevention, Brazilian Society of Cardiology – Department of Exercise and Rehabilitation (SBC – DERC), British Association for Sports and Exercise Medicine (BASEM), Canadian Academy of Sport and Exercise Medicine (CASEM), European College of Sports and Exercise Physicians (ECOSEP), European Society of Car…	World	2017	consensus statement	This statement represents an international consensus for ECG interpretation in athletes and provides expert opinion-based recommendations linking specific ECG abnormalities and the secondary evaluation for conditions associated with SCD.	mixed	American Medical Society for Sports Medicine, FIFA Medical Assessment and Research Center (F-MARC), National Collegiate Athletic Association (NCAA)		none				none		unclear	summit on ECG interpretation in athletes	athletes	ECG	not specified	appropriate evaluation of ECG abnormalities	test interpretation criteria	ECG	evidence-based	statement in text	all patterns of early repolarisation, when present in isolation and without clinical markers of pathology, should be considered benign variants in athletes.	nr	none	Table 1; Figure 1,2	nr	nr			Quattrini FM, Pelliccia A, Assorgi R, et al. Benign clinical significance of J-wave pattern (early repolarization) in highly trained Athletes. Heart Rhythm 2014;11:1974–82	An athlete is defined as an individual who engages in regular exercise or training for sport or general fitness, typically with a premium on performance, and often engaged in individual or team competition.			AW	KG	yes
AMSSM 2017 (ECG)	International criteria for electrocardiographic interpretation in athletes: consensus statement	Drezner, J. A., et al. (2017) International criteria for electrocardiographic interpretation in athletes: consensus statement. Br J Sports Med, 51, 9, 704-731. 10.1136/bjsports-2016-097331.	unclear	American Medical Society for Sports Medicine (AMSSM), Austrian Society of Sports Medicine and Prevention, Brazilian Society of Cardiology – Department of Exercise and Rehabilitation (SBC – DERC), British Association for Sports and Exercise Medicine (BASEM), Canadian Academy of Sport and Exercise Medicine (CASEM), European College of Sports and Exercise Physicians (ECOSEP), European Society of Car…	World	2017	consensus statement	This statement represents an international consensus for ECG interpretation in athletes and provides expert opinion-based recommendations linking specific ECG abnormalities and the secondary evaluation for conditions associated with SCD.	mixed	American Medical Society for Sports Medicine, FIFA Medical Assessment and Research Center (F-MARC), National Collegiate Athletic Association (NCAA)		none				none		unclear	summit on ECG interpretation in athletes	black athletes	ECG	not specified	appropriate evaluation of ECG abnormalities	test interpretation criteria	ECG	consensus-based	statement in text	TWI in leads V1-V4 when preceded by J-point elevation and convex ST segment elevation should be considered part of the ‘black athlete’s heart’ and should not result in further investigation, in the absence of other clinical or ECG features of cardiomyopathy.	nr	none	Table 1; figure 1,5	nr	nr				An athlete is defined as an individual who engages in regular exercise or training for sport or general fitness, typically with a premium on performance, and often engaged in individual or team competition.			AW	KG	yes
AMSSM 2017 (ECG)	International criteria for electrocardiographic interpretation in athletes: consensus statement	Drezner, J. A., et al. (2017) International criteria for electrocardiographic interpretation in athletes: consensus statement. Br J Sports Med, 51, 9, 704-731. 10.1136/bjsports-2016-097331.	unclear	American Medical Society for Sports Medicine (AMSSM), Austrian Society of Sports Medicine and Prevention, Brazilian Society of Cardiology – Department of Exercise and Rehabilitation (SBC – DERC), British Association for Sports and Exercise Medicine (BASEM), Canadian Academy of Sport and Exercise Medicine (CASEM), European College of Sports and Exercise Physicians (ECOSEP), European Society of Car…	World	2017	consensus statement	This statement represents an international consensus for ECG interpretation in athletes and provides expert opinion-based recommendations linking specific ECG abnormalities and the secondary evaluation for conditions associated with SCD.	mixed	American Medical Society for Sports Medicine, FIFA Medical Assessment and Research Center (F-MARC), National Collegiate Athletic Association (NCAA)		none				none		unclear	summit on ECG interpretation in athletes	athletes aged 12-16	ECG	not specified	appropriate evaluation of ECG abnormalities	test interpretation criteria	ECG	consensus-based	statement in text	TWI in the anterior leads (V1-V3) in adolescent athletes <16 years of age (or prepubertal athletes) should not prompt further evaluation in the absence of symptoms, signs or a family history of cardiac disease.	nr	none	Table 1; figure 1,6	nr	nr				An athlete is defined as an individual who engages in regular exercise or training for sport or general fitness, typically with a premium on performance, and often engaged in individual or team competition.			AW	KG	yes
AMSSM 2017 (ECG)	International criteria for electrocardiographic interpretation in athletes: consensus statement	Drezner, J. A., et al. (2017) International criteria for electrocardiographic interpretation in athletes: consensus statement. Br J Sports Med, 51, 9, 704-731. 10.1136/bjsports-2016-097331.	unclear	American Medical Society for Sports Medicine (AMSSM), Austrian Society of Sports Medicine and Prevention, Brazilian Society of Cardiology – Department of Exercise and Rehabilitation (SBC – DERC), British Association for Sports and Exercise Medicine (BASEM), Canadian Academy of Sport and Exercise Medicine (CASEM), European College of Sports and Exercise Physicians (ECOSEP), European Society of Car…	World	2017	consensus statement	This statement represents an international consensus for ECG interpretation in athletes and provides expert opinion-based recommendations linking specific ECG abnormalities and the secondary evaluation for conditions associated with SCD.	mixed	American Medical Society for Sports Medicine, FIFA Medical Assessment and Research Center (F-MARC), National Collegiate Athletic Association (NCAA)		none				none		unclear	summit on ECG interpretation in athletes	athletes	ECG	not specified	appropriate evaluation of ECG abnormalities	test interpretation criteria	ECG	consensus-based	statement in text	In the absence of symptoms such as fatigue, dizziness, or syncope, heart rates ≥30 bpm are considered normal in highly trained athletes.	nr	none	Table 1; figure 1	nr	nr				An athlete is defined as an individual who engages in regular exercise or training for sport or general fitness, typically with a premium on performance, and often engaged in individual or team competition.			AW	KG	yes
AMSSM 2017 (ECG)	International criteria for electrocardiographic interpretation in athletes: consensus statement	Drezner, J. A., et al. (2017) International criteria for electrocardiographic interpretation in athletes: consensus statement. Br J Sports Med, 51, 9, 704-731. 10.1136/bjsports-2016-097331.	unclear	American Medical Society for Sports Medicine (AMSSM), Austrian Society of Sports Medicine and Prevention, Brazilian Society of Cardiology – Department of Exercise and Rehabilitation (SBC – DERC), British Association for Sports and Exercise Medicine (BASEM), Canadian Academy of Sport and Exercise Medicine (CASEM), European College of Sports and Exercise Physicians (ECOSEP), European Society of Car…	World	2017	consensus statement	This statement represents an international consensus for ECG interpretation in athletes and provides expert opinion-based recommendations linking specific ECG abnormalities and the secondary evaluation for conditions associated with SCD.	mixed	American Medical Society for Sports Medicine, FIFA Medical Assessment and Research Center (F-MARC), National Collegiate Athletic Association (NCAA)		none				none		unclear	summit on ECG interpretation in athletes	athletes	ECG	not specified	appropriate evaluation of ECG abnormalities	test interpretation criteria	ECG	consensus-based	statement in text	Sinus arrhythmia, the physiological fluctuation in heart rate with breathing, is considered a normal finding and should not be confused with sinus node dysfunction or sick sinus syndrome. Differentiating features that suggest sinus node dysfunction include: ► lack of rhythmic changes in the heart rate, ► abrupt sustained rate increases and decreases, ► prolonged pauses or periods of sinus arrest,…	nr	none		nr	nr				An athlete is defined as an individual who engages in regular exercise or training for sport or general fitness, typically with a premium on performance, and often engaged in individual or team competition.			KG	AW	yes
AMSSM 2017 (ECG)	International criteria for electrocardiographic interpretation in athletes: consensus statement	Drezner, J. A., et al. (2017) International criteria for electrocardiographic interpretation in athletes: consensus statement. Br J Sports Med, 51, 9, 704-731. 10.1136/bjsports-2016-097331.	unclear	American Medical Society for Sports Medicine (AMSSM), Austrian Society of Sports Medicine and Prevention, Brazilian Society of Cardiology – Department of Exercise and Rehabilitation (SBC – DERC), British Association for Sports and Exercise Medicine (BASEM), Canadian Academy of Sport and Exercise Medicine (CASEM), European College of Sports and Exercise Physicians (ECOSEP), European Society of Car…	World	2017	consensus statement	This statement represents an international consensus for ECG interpretation in athletes and provides expert opinion-based recommendations linking specific ECG abnormalities and the secondary evaluation for conditions associated with SCD.	mixed	American Medical Society for Sports Medicine, FIFA Medical Assessment and Research Center (F-MARC), National Collegiate Athletic Association (NCAA)		none				none		unclear	summit on ECG interpretation in athletes	athletes	ECG	not specified	appropriate evaluation of ECG abnormalities	test interpretation criteria	ECG	consensus-based	statement in text	left axis deviation, left atrial enlargement, right axis deviation, right atrial enlargement and complete RBBB are considered borderline variants in athletes. The presence of any one of these findings in isolation or with other recognised physiological electrical patterns of athletic training does not warrant further assessment in asymptomatic athletes without a family history of premature cardia…	nr	none	Table 1; figure 1,10	nr	nr				An athlete is defined as an individual who engages in regular exercise or training for sport or general fitness, typically with a premium on performance, and often engaged in individual or team competition.			AW	KG	yes
AMSSM 2017 (ECG)	International criteria for electrocardiographic interpretation in athletes: consensus statement	Drezner, J. A., et al. (2017) International criteria for electrocardiographic interpretation in athletes: consensus statement. Br J Sports Med, 51, 9, 704-731. 10.1136/bjsports-2016-097331.	unclear	American Medical Society for Sports Medicine (AMSSM), Austrian Society of Sports Medicine and Prevention, Brazilian Society of Cardiology – Department of Exercise and Rehabilitation (SBC – DERC), British Association for Sports and Exercise Medicine (BASEM), Canadian Academy of Sport and Exercise Medicine (CASEM), European College of Sports and Exercise Physicians (ECOSEP), European Society of Car…	World	2017	consensus statement	This statement represents an international consensus for ECG interpretation in athletes and provides expert opinion-based recommendations linking specific ECG abnormalities and the secondary evaluation for conditions associated with SCD.	mixed	American Medical Society for Sports Medicine, FIFA Medical Assessment and Research Center (F-MARC), National Collegiate Athletic Association (NCAA)		none				none		unclear	summit on ECG interpretation in athletes	athletes without cardiovascular symptoms	ECG	not specified	appropriate evaluation of ECG abnormalities	test interpretation criteria	ECG	consensus-based	statement in text	abnormal TWI in asymptomatic athletes warrants a comprehensive clinical assessment to exclude underlying cardiomyopathy.	nr	none		nr	nr				An athlete is defined as an individual who engages in regular exercise or training for sport or general fitness, typically with a premium on performance, and often engaged in individual or team competition.			KG	AW	yes
AMSSM 2017 (ECG)	International criteria for electrocardiographic interpretation in athletes: consensus statement	Drezner, J. A., et al. (2017) International criteria for electrocardiographic interpretation in athletes: consensus statement. Br J Sports Med, 51, 9, 704-731. 10.1136/bjsports-2016-097331.	unclear	American Medical Society for Sports Medicine (AMSSM), Austrian Society of Sports Medicine and Prevention, Brazilian Society of Cardiology – Department of Exercise and Rehabilitation (SBC – DERC), British Association for Sports and Exercise Medicine (BASEM), Canadian Academy of Sport and Exercise Medicine (CASEM), European College of Sports and Exercise Physicians (ECOSEP), European Society of Car…	World	2017	consensus statement	This statement represents an international consensus for ECG interpretation in athletes and provides expert opinion-based recommendations linking specific ECG abnormalities and the secondary evaluation for conditions associated with SCD.	mixed	American Medical Society for Sports Medicine, FIFA Medical Assessment and Research Center (F-MARC), National Collegiate Athletic Association (NCAA)		none				none		unclear	summit on ECG interpretation in athletes	athletes	ECG	not specified	appropriate evaluation of ECG abnormalities	test interpretation criteria	ECG	consensus-based	statement in text	TWI affecting the lateral leads (V5-V6, I and aVL) is considered abnormal and should prompt comprehensive investigation irrespective of ethnicity, including cardiac MRI, when echocardiography is non-diagnostic.	nr	none	Table 2; figure 1	nr	nr				An athlete is defined as an individual who engages in regular exercise or training for sport or general fitness, typically with a premium on performance, and often engaged in individual or team competition.			AW	KG	yes
AMSSM 2017 (ECG)	International criteria for electrocardiographic interpretation in athletes: consensus statement	Drezner, J. A., et al. (2017) International criteria for electrocardiographic interpretation in athletes: consensus statement. Br J Sports Med, 51, 9, 704-731. 10.1136/bjsports-2016-097331.	unclear	American Medical Society for Sports Medicine (AMSSM), Austrian Society of Sports Medicine and Prevention, Brazilian Society of Cardiology – Department of Exercise and Rehabilitation (SBC – DERC), British Association for Sports and Exercise Medicine (BASEM), Canadian Academy of Sport and Exercise Medicine (CASEM), European College of Sports and Exercise Physicians (ECOSEP), European Society of Car…	World	2017	consensus statement	This statement represents an international consensus for ECG interpretation in athletes and provides expert opinion-based recommendations linking specific ECG abnormalities and the secondary evaluation for conditions associated with SCD.	mixed	American Medical Society for Sports Medicine, FIFA Medical Assessment and Research Center (F-MARC), National Collegiate Athletic Association (NCAA)		none				none		unclear	summit on ECG interpretation in athletes	athletes	ECG	not specified	appropriate evaluation of ECG abnormalities	test interpretation criteria	ECG	consensus-based	statement in text	Cardiac MRI should be a standard component of the assessment for markedly abnormal ECGs suggestive of apical HCM, specifically ECGs with deep (>−0.2 mV) TWI and ST segment depression in the lateral or inferolateral leads	nr	none	Table 2; figure 1,12	nr	nr				HCM=hypertrophic cardiomyopathy; An athlete is defined as an individual who engages in regular exercise or training for sport or general fitness, typically with a premium on performance, and often engaged in individual or team competition.			AW	KG	yes
AMSSM 2017 (ECG)	International criteria for electrocardiographic interpretation in athletes: consensus statement	Drezner, J. A., et al. (2017) International criteria for electrocardiographic interpretation in athletes: consensus statement. Br J Sports Med, 51, 9, 704-731. 10.1136/bjsports-2016-097331.	unclear	American Medical Society for Sports Medicine (AMSSM), Austrian Society of Sports Medicine and Prevention, Brazilian Society of Cardiology – Department of Exercise and Rehabilitation (SBC – DERC), British Association for Sports and Exercise Medicine (BASEM), Canadian Academy of Sport and Exercise Medicine (CASEM), European College of Sports and Exercise Physicians (ECOSEP), European Society of Car…	World	2017	consensus statement	This statement represents an international consensus for ECG interpretation in athletes and provides expert opinion-based recommendations linking specific ECG abnormalities and the secondary evaluation for conditions associated with SCD.	mixed	American Medical Society for Sports Medicine, FIFA Medical Assessment and Research Center (F-MARC), National Collegiate Athletic Association (NCAA)		none				none		unclear	summit on ECG interpretation in athletes	athletes age <16 and black athletes	ECG	not specified	appropriate evaluation of ECG abnormalities	test interpretation criteria	ECG	consensus-based	statement in text	Anterior TWI is a normal variant in asymptomatic adolescent athletes age <16 years and in black athletes when preceded by J-point elevation and convex ST segment elevation.	nr	none	Table 2; figure 1	nr	nr				An athlete is defined as an individual who engages in regular exercise or training for sport or general fitness, typically with a premium on performance, and often engaged in individual or team competition.			AW	KG	yes
AMSSM 2017 (ECG)	International criteria for electrocardiographic interpretation in athletes: consensus statement	Drezner, J. A., et al. (2017) International criteria for electrocardiographic interpretation in athletes: consensus statement. Br J Sports Med, 51, 9, 704-731. 10.1136/bjsports-2016-097331.	unclear	American Medical Society for Sports Medicine (AMSSM), Austrian Society of Sports Medicine and Prevention, Brazilian Society of Cardiology – Department of Exercise and Rehabilitation (SBC – DERC), British Association for Sports and Exercise Medicine (BASEM), Canadian Academy of Sport and Exercise Medicine (CASEM), European College of Sports and Exercise Physicians (ECOSEP), European Society of Car…	World	2017	consensus statement	This statement represents an international consensus for ECG interpretation in athletes and provides expert opinion-based recommendations linking specific ECG abnormalities and the secondary evaluation for conditions associated with SCD.	mixed	American Medical Society for Sports Medicine, FIFA Medical Assessment and Research Center (F-MARC), National Collegiate Athletic Association (NCAA)		none				none		unclear	summit on ECG interpretation in athletes	non-black athletes and athletes age ≥16	ECG	not specified	appropriate evaluation of ECG abnormalities	test interpretation criteria	ECG	evidence-based	statement in text	In most non-black athletes age ≥16 years, anterior TWI beyond lead V2 should prompt further evaluation given the potential overlap with ARVC.	nr	none	Table 2; figure 1	nr	nr			Calore C, Zorzi A, Sheikh N, et al. Electrocardiographic anterior T-wave inversion in Athletes of different ethnicities: differential diagnosis between athlete's heart and cardiomyopathy. Eur Heart J 2016;37:2515–27.	An athlete is defined as an individual who engages in regular exercise or training for sport or general fitness, typically with a premium on performance, and often engaged in individual or team competition.			AW	KG	yes
AMSSM 2017 (ECG)	International criteria for electrocardiographic interpretation in athletes: consensus statement	Drezner, J. A., et al. (2017) International criteria for electrocardiographic interpretation in athletes: consensus statement. Br J Sports Med, 51, 9, 704-731. 10.1136/bjsports-2016-097331.	unclear	American Medical Society for Sports Medicine (AMSSM), Austrian Society of Sports Medicine and Prevention, Brazilian Society of Cardiology – Department of Exercise and Rehabilitation (SBC – DERC), British Association for Sports and Exercise Medicine (BASEM), Canadian Academy of Sport and Exercise Medicine (CASEM), European College of Sports and Exercise Physicians (ECOSEP), European Society of Car…	World	2017	consensus statement	This statement represents an international consensus for ECG interpretation in athletes and provides expert opinion-based recommendations linking specific ECG abnormalities and the secondary evaluation for conditions associated with SCD.	mixed	American Medical Society for Sports Medicine, FIFA Medical Assessment and Research Center (F-MARC), National Collegiate Athletic Association (NCAA)		none				none		unclear	summit on ECG interpretation in athletes	athletes age ≥16	ECG	not specified	appropriate evaluation of ECG abnormalities	test interpretation criteria	ECG	evidence-based	statement in text	In athletes age ≥16 years with TWI beyond V2, concurrent findings of J-point elevation, ST segment elevation or biphasic T waves more likely represent athlete’s heart, while the absence of J-point elevation or a coexistent depressed ST segment is more concerning for ARVC.84Other ECG findings suggestive of ARVC in the presence of anterior TWI include low limb lead voltages, prolonged S wave upstro…	nr	none	Table 2; figure 1	nr	nr			Marcus FI, McKenna WJ, Sherill D, et al. Diagnosis of arrhythmogenic right ventricular cardiomyopathy/dysplasia: proposed modification of the task force criteria. Circulation 2010;121:1533-41	LBBB=left bundle branch block; an athlete is defined as an individual who engages in regular exercise or training for sport or general fitness, typically with a premium on performance, and often engaged in individual or team competition.			AW	KG	yes
AMSSM 2017 (ECG)	International criteria for electrocardiographic interpretation in athletes: consensus statement	Drezner, J. A., et al. (2017) International criteria for electrocardiographic interpretation in athletes: consensus statement. Br J Sports Med, 51, 9, 704-731. 10.1136/bjsports-2016-097331.	unclear	American Medical Society for Sports Medicine (AMSSM), Austrian Society of Sports Medicine and Prevention, Brazilian Society of Cardiology – Department of Exercise and Rehabilitation (SBC – DERC), British Association for Sports and Exercise Medicine (BASEM), Canadian Academy of Sport and Exercise Medicine (CASEM), European College of Sports and Exercise Physicians (ECOSEP), European Society of Car…	World	2017	consensus statement	This statement represents an international consensus for ECG interpretation in athletes and provides expert opinion-based recommendations linking specific ECG abnormalities and the secondary evaluation for conditions associated with SCD.	mixed	American Medical Society for Sports Medicine, FIFA Medical Assessment and Research Center (F-MARC), National Collegiate Athletic Association (NCAA)		none				none		unclear	summit on ECG interpretation in athletes	athletes	ECG	not specified	appropriate evaluation of ECG abnormalities	test interpretation criteria	ECG	consensus-based	statement in text	ST segment depression (relative to the isoelectric PR segment) in excess of 0.05 mV (0.5 mm) in two or more leads should be considered an abnormal finding requiring definitive evaluation for underlying structural heart disease	nr	none	Table 2; figure 1,3	nr	nr				An athlete is defined as an individual who engages in regular exercise or training for sport or general fitness, typically with a premium on performance, and often engaged in individual or team competition.			AW	KG	yes
AMSSM 2017 (ECG)	International criteria for electrocardiographic interpretation in athletes: consensus statement	Drezner, J. A., et al. (2017) International criteria for electrocardiographic interpretation in athletes: consensus statement. Br J Sports Med, 51, 9, 704-731. 10.1136/bjsports-2016-097331.	unclear	American Medical Society for Sports Medicine (AMSSM), Austrian Society of Sports Medicine and Prevention, Brazilian Society of Cardiology – Department of Exercise and Rehabilitation (SBC – DERC), British Association for Sports and Exercise Medicine (BASEM), Canadian Academy of Sport and Exercise Medicine (CASEM), European College of Sports and Exercise Physicians (ECOSEP), European Society of Car…	World	2017	consensus statement	This statement represents an international consensus for ECG interpretation in athletes and provides expert opinion-based recommendations linking specific ECG abnormalities and the secondary evaluation for conditions associated with SCD.	mixed	American Medical Society for Sports Medicine, FIFA Medical Assessment and Research Center (F-MARC), National Collegiate Athletic Association (NCAA)		none				none		unclear	summit on ECG interpretation in athletes	athletes	ECG	not specified	appropriate evaluation of ECG abnormalities	test interpretation criteria	ECG	consensus-based	statement in text	the consensus of this panel based on existing scientific data is to modify the definition for pathological Q waves in athletes as a Q/R ratio ≥0.25 or ≥40 ms in duration in two or more contiguous leads (except III and aVR).	nr	none	Table 2; figure 1,14	nr	nr				An athlete is defined as an individual who engages in regular exercise or training for sport or general fitness, typically with a premium on performance, and often engaged in individual or team competition.			AW	KG	yes
AMSSM 2017 (ECG)	International criteria for electrocardiographic interpretation in athletes: consensus statement	Drezner, J. A., et al. (2017) International criteria for electrocardiographic interpretation in athletes: consensus statement. Br J Sports Med, 51, 9, 704-731. 10.1136/bjsports-2016-097331.	unclear	American Medical Society for Sports Medicine (AMSSM), Austrian Society of Sports Medicine and Prevention, Brazilian Society of Cardiology – Department of Exercise and Rehabilitation (SBC – DERC), British Association for Sports and Exercise Medicine (BASEM), Canadian Academy of Sport and Exercise Medicine (CASEM), European College of Sports and Exercise Physicians (ECOSEP), European Society of Car…	World	2017	consensus statement	This statement represents an international consensus for ECG interpretation in athletes and provides expert opinion-based recommendations linking specific ECG abnormalities and the secondary evaluation for conditions associated with SCD.	mixed	American Medical Society for Sports Medicine, FIFA Medical Assessment and Research Center (F-MARC), National Collegiate Athletic Association (NCAA)		none				none		unclear	summit on ECG interpretation in athletes	athletes	ECG	not specified	appropriate evaluation of ECG abnormalities	test interpretation criteria	ECG	consensus-based	statement in text	Athletes with complete LBBB require a thorough investigation for myocardial disease including echocardiography and a cardiac MRI with perfusion study.	nr	none	Table 2; figure 1	nr	nr				An athlete is defined as an individual who engages in regular exercise or training for sport or general fitness, typically with a premium on performance, and often engaged in individual or team competition.			AW	KG	yes
AMSSM 2017 (ECG)	International criteria for electrocardiographic interpretation in athletes: consensus statement	Drezner, J. A., et al. (2017) International criteria for electrocardiographic interpretation in athletes: consensus statement. Br J Sports Med, 51, 9, 704-731. 10.1136/bjsports-2016-097331.	unclear	American Medical Society for Sports Medicine (AMSSM), Austrian Society of Sports Medicine and Prevention, Brazilian Society of Cardiology – Department of Exercise and Rehabilitation (SBC – DERC), British Association for Sports and Exercise Medicine (BASEM), Canadian Academy of Sport and Exercise Medicine (CASEM), European College of Sports and Exercise Physicians (ECOSEP), European Society of Car…	World	2017	consensus statement	This statement represents an international consensus for ECG interpretation in athletes and provides expert opinion-based recommendations linking specific ECG abnormalities and the secondary evaluation for conditions associated with SCD.	mixed	American Medical Society for Sports Medicine, FIFA Medical Assessment and Research Center (F-MARC), National Collegiate Athletic Association (NCAA)		none				none		unclear	summit on ECG interpretation in athletes	athletes without cardiovascular symptoms	ECG	not specified	appropriate evaluation of ECG abnormalities	test interpretation criteria	ECG	consensus-based	statement in text	In asymptomatic athletes with profound non-specific intraventricular conduction delay, an echocardiogram is recommended to evaluate for myocardial disease.	nr	none	Table 2; figure 1	nr	nr				An athlete is defined as an individual who engages in regular exercise or training for sport or general fitness, typically with a premium on performance, and often engaged in individual or team competition.			AW	KG	yes
AMSSM 2017 (ECG)	International criteria for electrocardiographic interpretation in athletes: consensus statement	Drezner, J. A., et al. (2017) International criteria for electrocardiographic interpretation in athletes: consensus statement. Br J Sports Med, 51, 9, 704-731. 10.1136/bjsports-2016-097331.	unclear	American Medical Society for Sports Medicine (AMSSM), Austrian Society of Sports Medicine and Prevention, Brazilian Society of Cardiology – Department of Exercise and Rehabilitation (SBC – DERC), British Association for Sports and Exercise Medicine (BASEM), Canadian Academy of Sport and Exercise Medicine (CASEM), European College of Sports and Exercise Physicians (ECOSEP), European Society of Car…	World	2017	consensus statement	This statement represents an international consensus for ECG interpretation in athletes and provides expert opinion-based recommendations linking specific ECG abnormalities and the secondary evaluation for conditions associated with SCD.	mixed	American Medical Society for Sports Medicine, FIFA Medical Assessment and Research Center (F-MARC), National Collegiate Athletic Association (NCAA)		none				none		unclear	summit on ECG interpretation in athletes	athletes	ECG	not specified	appropriate evaluation of ECG abnormalities	test interpretation criteria	ECG	consensus-based	statement in text	Evaluation of epsilon waves, especially in combination with right precordial TWI or delayed S wave upstroke, requires the exclusion of possible ARVC through a combination of tests including echocardiography, cardiac MRI, Holter monitoring, exercise ECG test and signal averaged ECG.	nr	none	Table 2; figure 1,16	nr	nr				An athlete is defined as an individual who engages in regular exercise or training for sport or general fitness, typically with a premium on performance, and often engaged in individual or team competition.			AW	KG	yes
AMSSM 2017 (ECG)	International criteria for electrocardiographic interpretation in athletes: consensus statement	Drezner, J. A., et al. (2017) International criteria for electrocardiographic interpretation in athletes: consensus statement. Br J Sports Med, 51, 9, 704-731. 10.1136/bjsports-2016-097331.	unclear	American Medical Society for Sports Medicine (AMSSM), Austrian Society of Sports Medicine and Prevention, Brazilian Society of Cardiology – Department of Exercise and Rehabilitation (SBC – DERC), British Association for Sports and Exercise Medicine (BASEM), Canadian Academy of Sport and Exercise Medicine (CASEM), European College of Sports and Exercise Physicians (ECOSEP), European Society of Car…	World	2017	consensus statement	This statement represents an international consensus for ECG interpretation in athletes and provides expert opinion-based recommendations linking specific ECG abnormalities and the secondary evaluation for conditions associated with SCD.	mixed	American Medical Society for Sports Medicine, FIFA Medical Assessment and Research Center (F-MARC), National Collegiate Athletic Association (NCAA)		none				none		unclear	summit on ECG interpretation in athletes	athletes without cardiovascular symptoms	ECG	not specified	appropriate evaluation of ECG abnormalities	test interpretation criteria	ECG	evidence-based	statement in text	Asymptomatic athletes with WPW pattern should be investigated for the presence of a low-risk or high-risk accessory pathway. Non-invasive risk stratification begins with an exercise stress test in which abrupt, complete loss of pre-excitation at higher heart rates suggests a low-risk accessory pathway. If non-invasive testing cannot confirm a low-risk pathway or is inconclusive, electrophysiology…	nr	none	Table 2; figure 1	nr	nr			Cohen MI, Triedman JK, Cannon BC, et al; Pediatric and Congenital Electrophysiology Society (PACES), Heart Rhythm Society (HRS), American College of Cardiology Foundation (ACCF), American Heart Association (AHA), American Academy of Pediatrics (AAP), Canadian Heart Rhythm Society (CHRS). PACES/HRS expert consensus statement on the management of the asymptomatic young patient with a Wolff-Parkinso…	WPW pattern=Wolf-Parkinson-White pattern; an athlete is defined as an individual who engages in regular exercise or training for sport or general fitness, typically with a premium on performance, and often engaged in individual or team competition.			AW	KG	yes
AMSSM 2017 (ECG)	International criteria for electrocardiographic interpretation in athletes: consensus statement	Drezner, J. A., et al. (2017) International criteria for electrocardiographic interpretation in athletes: consensus statement. Br J Sports Med, 51, 9, 704-731. 10.1136/bjsports-2016-097331.	unclear	American Medical Society for Sports Medicine (AMSSM), Austrian Society of Sports Medicine and Prevention, Brazilian Society of Cardiology – Department of Exercise and Rehabilitation (SBC – DERC), British Association for Sports and Exercise Medicine (BASEM), Canadian Academy of Sport and Exercise Medicine (CASEM), European College of Sports and Exercise Physicians (ECOSEP), European Society of Car…	World	2017	consensus statement	This statement represents an international consensus for ECG interpretation in athletes and provides expert opinion-based recommendations linking specific ECG abnormalities and the secondary evaluation for conditions associated with SCD.	mixed	American Medical Society for Sports Medicine, FIFA Medical Assessment and Research Center (F-MARC), National Collegiate Athletic Association (NCAA)		none				none		unclear	summit on ECG interpretation in athletes	athletes	ECG	not specified	appropriate evaluation of ECG abnormalities	test interpretation criteria	ECG	consensus-based	statement in text	This consensus group also recommends QTc values of >470 ms in males and >480 ms in females to define the threshold of QT prolongation that warrants further assessment in asymptomatic athletes. It is critical that an athlete with a single QTc reading above these threshold values not be obligated a diagnosis of LQTS, but rather that these cut-off values have triggered the need for additional evalua…	nr	none	Table 2; figure 1	nr	nr				An athlete is defined as an individual who engages in regular exercise or training for sport or general fitness, typically with a premium on performance, and often engaged in individual or team competition.			AW	KG	yes
AMSSM 2017 (ECG)	International criteria for electrocardiographic interpretation in athletes: consensus statement	Drezner, J. A., et al. (2017) International criteria for electrocardiographic interpretation in athletes: consensus statement. Br J Sports Med, 51, 9, 704-731. 10.1136/bjsports-2016-097331.	unclear	American Medical Society for Sports Medicine (AMSSM), Austrian Society of Sports Medicine and Prevention, Brazilian Society of Cardiology – Department of Exercise and Rehabilitation (SBC – DERC), British Association for Sports and Exercise Medicine (BASEM), Canadian Academy of Sport and Exercise Medicine (CASEM), European College of Sports and Exercise Physicians (ECOSEP), European Society of Car…	World	2017	consensus statement	This statement represents an international consensus for ECG interpretation in athletes and provides expert opinion-based recommendations linking specific ECG abnormalities and the secondary evaluation for conditions associated with SCD.	mixed	American Medical Society for Sports Medicine, FIFA Medical Assessment and Research Center (F-MARC), National Collegiate Athletic Association (NCAA)		none				none		unclear	summit on ECG interpretation in athletes	athletes	ECG	not specified	appropriate evaluation of ECG abnormalities	test interpretation criteria	ECG	evidence-based	statement in text	Genetic testing for LQTS is recommended for any athlete where a cardiologist has an index of suspicion for LQTS (intermediate or high probability score), or for an asymptomatic patient with no family history but an incidental ECG finding with a QTc >480 ms pre-puberty and >500 ms post-puberty that is confirmed on repeat ECG testing.	nr	none	Table 2; figure 1	nr	nr			Ackerman MJ, Priori SG, Willems S, et al. HRS/EHRA expert consensus statement on the state of genetic testing for the channelopathies and cardiomyopathies this document was developed as a partnership between the heart rhythm society (HRS) and the European heart rhythm association (EHRA). Heart Rhythm 2011;8:1308–39	An athlete is defined as an individual who engages in regular exercise or training for sport or general fitness, typically with a premium on performance, and often engaged in individual or team competition.			AW	KG	yes
AMSSM 2017 (ECG)	International criteria for electrocardiographic interpretation in athletes: consensus statement	Drezner, J. A., et al. (2017) International criteria for electrocardiographic interpretation in athletes: consensus statement. Br J Sports Med, 51, 9, 704-731. 10.1136/bjsports-2016-097331.	unclear	American Medical Society for Sports Medicine (AMSSM), Austrian Society of Sports Medicine and Prevention, Brazilian Society of Cardiology – Department of Exercise and Rehabilitation (SBC – DERC), British Association for Sports and Exercise Medicine (BASEM), Canadian Academy of Sport and Exercise Medicine (CASEM), European College of Sports and Exercise Physicians (ECOSEP), European Society of Car…	World	2017	consensus statement	This statement represents an international consensus for ECG interpretation in athletes and provides expert opinion-based recommendations linking specific ECG abnormalities and the secondary evaluation for conditions associated with SCD.	mixed	American Medical Society for Sports Medicine, FIFA Medical Assessment and Research Center (F-MARC), National Collegiate Athletic Association (NCAA)		none				none		unclear	summit on ECG interpretation in athletes	athletes	ECG	not specified	appropriate evaluation of ECG abnormalities	test interpretation criteria	ECG	consensus-based	statement in text	The coved ST segment elevation in type 1 Brugada pattern results in a broad r’ and should be distinguishable from the upsloping ST segment elevation of early repolarisation in an athlete.	nr	none	Table 2; figure 1	nr	nr				An athlete is defined as an individual who engages in regular exercise or training for sport or general fitness, typically with a premium on performance, and often engaged in individual or team competition.			AW	KG	yes
AMSSM 2017 (ECG)	International criteria for electrocardiographic interpretation in athletes: consensus statement	Drezner, J. A., et al. (2017) International criteria for electrocardiographic interpretation in athletes: consensus statement. Br J Sports Med, 51, 9, 704-731. 10.1136/bjsports-2016-097331.	unclear	American Medical Society for Sports Medicine (AMSSM), Austrian Society of Sports Medicine and Prevention, Brazilian Society of Cardiology – Department of Exercise and Rehabilitation (SBC – DERC), British Association for Sports and Exercise Medicine (BASEM), Canadian Academy of Sport and Exercise Medicine (CASEM), European College of Sports and Exercise Physicians (ECOSEP), European Society of Car…	World	2017	consensus statement	This statement represents an international consensus for ECG interpretation in athletes and provides expert opinion-based recommendations linking specific ECG abnormalities and the secondary evaluation for conditions associated with SCD.	mixed	American Medical Society for Sports Medicine, FIFA Medical Assessment and Research Center (F-MARC), National Collegiate Athletic Association (NCAA)		none				none		unclear	summit on ECG interpretation in athletes	athletes	ECG	not specified	appropriate evaluation of ECG abnormalities	test interpretation criteria	ECG	consensus-based	statement in text	Patients with a [Brugada] type 1 ECG pattern should be referred to a cardiac electrophysiologist for further evaluation, regardless of symptoms.	nr	none	Table 2; figure 1	nr	nr				An athlete is defined as an individual who engages in regular exercise or training for sport or general fitness, typically with a premium on performance, and often engaged in individual or team competition.			AW	KG	yes
AMSSM 2017 (ECG)	International criteria for electrocardiographic interpretation in athletes: consensus statement	Drezner, J. A., et al. (2017) International criteria for electrocardiographic interpretation in athletes: consensus statement. Br J Sports Med, 51, 9, 704-731. 10.1136/bjsports-2016-097331.	unclear	American Medical Society for Sports Medicine (AMSSM), Austrian Society of Sports Medicine and Prevention, Brazilian Society of Cardiology – Department of Exercise and Rehabilitation (SBC – DERC), British Association for Sports and Exercise Medicine (BASEM), Canadian Academy of Sport and Exercise Medicine (CASEM), European College of Sports and Exercise Physicians (ECOSEP), European Society of Car…	World	2017	consensus statement	This statement represents an international consensus for ECG interpretation in athletes and provides expert opinion-based recommendations linking specific ECG abnormalities and the secondary evaluation for conditions associated with SCD.	mixed	American Medical Society for Sports Medicine, FIFA Medical Assessment and Research Center (F-MARC), National Collegiate Athletic Association (NCAA)		none				none		unclear	summit on ECG interpretation in athletes	athletes	ECG	not specified	appropriate evaluation of ECG abnormalities	test interpretation criteria	ECG	consensus-based	statement in text	A resting heart rate ≤30 bpm or a sinus pause ≥3 s may be normal in a well-trained athlete but nevertheless should prompt further evaluation.	nr	none		nr	nr				An athlete is defined as an individual who engages in regular exercise or training for sport or general fitness, typically with a premium on performance, and often engaged in individual or team competition.			KG	AW	yes
AMSSM 2017 (ECG)	International criteria for electrocardiographic interpretation in athletes: consensus statement	Drezner, J. A., et al. (2017) International criteria for electrocardiographic interpretation in athletes: consensus statement. Br J Sports Med, 51, 9, 704-731. 10.1136/bjsports-2016-097331.	unclear	American Medical Society for Sports Medicine (AMSSM), Austrian Society of Sports Medicine and Prevention, Brazilian Society of Cardiology – Department of Exercise and Rehabilitation (SBC – DERC), British Association for Sports and Exercise Medicine (BASEM), Canadian Academy of Sport and Exercise Medicine (CASEM), European College of Sports and Exercise Physicians (ECOSEP), European Society of Car…	World	2017	consensus statement	This statement represents an international consensus for ECG interpretation in athletes and provides expert opinion-based recommendations linking specific ECG abnormalities and the secondary evaluation for conditions associated with SCD.	mixed	American Medical Society for Sports Medicine, FIFA Medical Assessment and Research Center (F-MARC), National Collegiate Athletic Association (NCAA)		none				none		unclear	summit on ECG interpretation in athletes	athletes	ECG	not specified	appropriate evaluation of ECG abnormalities	test interpretation criteria	ECG	consensus-based	statement in text	Mobitz type II second-degree AV block and third-degree (complete) AV block are pathological disruptions in AV conduction and abnormal findings in athletes.	nr	none	Table 2; figure 1	nr	nr				An athlete is defined as an individual who engages in regular exercise or training for sport or general fitness, typically with a premium on performance, and often engaged in individual or team competition.			AW	KG	yes
AMSSM 2017 (ECG)	International criteria for electrocardiographic interpretation in athletes: consensus statement	Drezner, J. A., et al. (2017) International criteria for electrocardiographic interpretation in athletes: consensus statement. Br J Sports Med, 51, 9, 704-731. 10.1136/bjsports-2016-097331.	unclear	American Medical Society for Sports Medicine (AMSSM), Austrian Society of Sports Medicine and Prevention, Brazilian Society of Cardiology – Department of Exercise and Rehabilitation (SBC – DERC), British Association for Sports and Exercise Medicine (BASEM), Canadian Academy of Sport and Exercise Medicine (CASEM), European College of Sports and Exercise Physicians (ECOSEP), European Society of Car…	World	2017	consensus statement	This statement represents an international consensus for ECG interpretation in athletes and provides expert opinion-based recommendations linking specific ECG abnormalities and the secondary evaluation for conditions associated with SCD.	mixed	American Medical Society for Sports Medicine, FIFA Medical Assessment and Research Center (F-MARC), National Collegiate Athletic Association (NCAA)		none				none		unclear	summit on ECG interpretation in athletes	athletes	ECG	not specified	appropriate evaluation of ECG abnormalities	test interpretation criteria	ECG	evidence-based	statement in text	in athletes with ≥2000 PVCs per 24 hours or with episodes of non-sustained ventricular tachycardia, or with an increasing burden of ectopy during an incremental exercise test, additional evaluation may include contrast-enhanced cardiac MRI and more invasive EP study.	nr	none	Table 2; figure 1	nr	nr			Corrado D, Basso C, Leoni L, et al. Three-dimensional electroanatomical voltage mapping and histologic evaluation of myocardial substrate in right ventricular outflow tract tachycardia. J Am Coll Cardiol 2008;51:731–9.	PVC=premature ventricular contraction; an athlete is defined as an individual who engages in regular exercise or training for sport or general fitness, typically with a premium on performance, and often engaged in individual or team competition.			AW	KG	yes
AMSSM 2017 (ECG)	International criteria for electrocardiographic interpretation in athletes: consensus statement	Drezner, J. A., et al. (2017) International criteria for electrocardiographic interpretation in athletes: consensus statement. Br J Sports Med, 51, 9, 704-731. 10.1136/bjsports-2016-097331.	unclear	American Medical Society for Sports Medicine (AMSSM), Austrian Society of Sports Medicine and Prevention, Brazilian Society of Cardiology – Department of Exercise and Rehabilitation (SBC – DERC), British Association for Sports and Exercise Medicine (BASEM), Canadian Academy of Sport and Exercise Medicine (CASEM), European College of Sports and Exercise Physicians (ECOSEP), European Society of Car…	World	2017	consensus statement	This statement represents an international consensus for ECG interpretation in athletes and provides expert opinion-based recommendations linking specific ECG abnormalities and the secondary evaluation for conditions associated with SCD.	mixed	American Medical Society for Sports Medicine, FIFA Medical Assessment and Research Center (F-MARC), National Collegiate Athletic Association (NCAA)		none				none		unclear	summit on ECG interpretation in athletes	athletes	ECG	not specified	appropriate evaluation of ECG abnormalities	test interpretation criteria	ECG	consensus-based	statement in text	SVT, atrial fibrillation and atrial flutter are rarely seen on a resting ECG in athletes and require investigation.	nr	none		nr	nr				An athlete is defined as an individual who engages in regular exercise or training for sport or general fitness, typically with a premium on performance, and often engaged in individual or team competition.			KG	AW	yes
AMSSM 2017 (ECG)	International criteria for electrocardiographic interpretation in athletes: consensus statement	Drezner, J. A., et al. (2017) International criteria for electrocardiographic interpretation in athletes: consensus statement. Br J Sports Med, 51, 9, 704-731. 10.1136/bjsports-2016-097331.	unclear	American Medical Society for Sports Medicine (AMSSM), Austrian Society of Sports Medicine and Prevention, Brazilian Society of Cardiology – Department of Exercise and Rehabilitation (SBC – DERC), British Association for Sports and Exercise Medicine (BASEM), Canadian Academy of Sport and Exercise Medicine (CASEM), European College of Sports and Exercise Physicians (ECOSEP), European Society of Car…	World	2017	consensus statement	This statement represents an international consensus for ECG interpretation in athletes and provides expert opinion-based recommendations linking specific ECG abnormalities and the secondary evaluation for conditions associated with SCD.	mixed	American Medical Society for Sports Medicine, FIFA Medical Assessment and Research Center (F-MARC), National Collegiate Athletic Association (NCAA)		none				none		unclear	summit on ECG interpretation in athletes	athletes	ECG	not specified	appropriate evaluation of ECG abnormalities	test interpretation criteria	ECG	consensus-based	statement in text	Ventricular couplets, triplets and non-sustained ventricular tachycardia always require investigation.	nr	none		nr	nr				An athlete is defined as an individual who engages in regular exercise or training for sport or general fitness, typically with a premium on performance, and often engaged in individual or team competition.			KG	AW	yes
AMSSM 2017 (ECG)	International criteria for electrocardiographic interpretation in athletes: consensus statement	Drezner, J. A., et al. (2017) International criteria for electrocardiographic interpretation in athletes: consensus statement. Br J Sports Med, 51, 9, 704-731. 10.1136/bjsports-2016-097331.	unclear	American Medical Society for Sports Medicine (AMSSM), Austrian Society of Sports Medicine and Prevention, Brazilian Society of Cardiology – Department of Exercise and Rehabilitation (SBC – DERC), British Association for Sports and Exercise Medicine (BASEM), Canadian Academy of Sport and Exercise Medicine (CASEM), European College of Sports and Exercise Physicians (ECOSEP), European Society of Car…	World	2017	consensus statement	This statement represents an international consensus for ECG interpretation in athletes and provides expert opinion-based recommendations linking specific ECG abnormalities and the secondary evaluation for conditions associated with SCD.	mixed	American Medical Society for Sports Medicine, FIFA Medical Assessment and Research Center (F-MARC), National Collegiate Athletic Association (NCAA)		none				none		unclear	summit on ECG interpretation in athletes	athletes ≥30 years of age	ECG	not specified	appropriate evaluation of ECG abnormalities	test interpretation criteria	ECG	consensus-based	statement in text	[in athletes ≥30 years of age] Additional evaluation for underlying coronary artery disease should be considered in asymptomatic older athletes with TWI, pathological Q waves, ST segment depression, left or right bundle branch block, abnormal R wave progression, left anterior hemiblock and atrial fibrillation.	nr	none	Table 2; figure 1	nr	nr				An athlete is defined as an individual who engages in regular exercise or training for sport or general fitness, typically with a premium on performance, and often engaged in individual or team competition.			AW	KG	yes
AMSSM 2017 (ECG)	International criteria for electrocardiographic interpretation in athletes: consensus statement	Drezner, J. A., et al. (2017) International criteria for electrocardiographic interpretation in athletes: consensus statement. Br J Sports Med, 51, 9, 704-731. 10.1136/bjsports-2016-097331.	unclear	American Medical Society for Sports Medicine (AMSSM), Austrian Society of Sports Medicine and Prevention, Brazilian Society of Cardiology – Department of Exercise and Rehabilitation (SBC – DERC), British Association for Sports and Exercise Medicine (BASEM), Canadian Academy of Sport and Exercise Medicine (CASEM), European College of Sports and Exercise Physicians (ECOSEP), European Society of Car…	World	2017	consensus statement	This statement represents an international consensus for ECG interpretation in athletes and provides expert opinion-based recommendations linking specific ECG abnormalities and the secondary evaluation for conditions associated with SCD.	mixed	American Medical Society for Sports Medicine, FIFA Medical Assessment and Research Center (F-MARC), National Collegiate Athletic Association (NCAA)		none				none		unclear	summit on ECG interpretation in athletes	athletes	ECG	not specified	appropriate evaluation of ECG abnormalities	test interpretation criteria	ECG	consensus-based	statement in text	Several common heritable cardiomyopathies including HCM, ARVC and familial DCM may present with ECG abnormalities prior to the onset of overt heart muscle pathology. Therefore, athletes with abnormal ECGs suggestive of cardiomyopathy and initially normal clinical evaluations should be followed with serial evaluation during and after their competitive athletic careers.	nr	none	Table 2; figure 1	nr	nr				ARVC=arrhythmogenic right ventricular cardiomyopathy; DCM=dilated cardiomyopathy; HCM=hypertrophic cardiomyopathy; an athlete is defined as an individual who engages in regular exercise or training for sport or general fitness, typically with a premium on performance, and often engaged in individual or team competition.			AW	KG	yes
EFSMA 2015	The Pre-Participation Examination in Sports: EFSMA Statement on ECG for Pre-Particpation Examination	Löllgen, H., et al. (2015) The Pre-Participation Examination in Sports: EFSMA Statement on ECG for Pre-Particpation Examination. Deutsche Zeitschrift für Sportmedizin, 66, 6, 151-155. 10.5960/dzsm.2015.182.	European Federation of Sports Medicine Associations (EFSMA)		Europe	2015	evidence- and consensus-based guideline		nr	nr		none				none		unclear		athletes	cardiovascular screening	not specified	to protect health of athletes, to recognise early possible risks	other (see comment)	history and physical examination	consensus-based	recommendation	Recommendations for PPE in Europe: Standardised history and clinical examination with „e-documentation“	nr	none		nr	nr							AW	KG	yes
EFSMA 2015	The Pre-Participation Examination in Sports: EFSMA Statement on ECG for Pre-Particpation Examination	Löllgen, H., et al. (2015) The Pre-Participation Examination in Sports: EFSMA Statement on ECG for Pre-Particpation Examination. Deutsche Zeitschrift für Sportmedizin, 66, 6, 151-155. 10.5960/dzsm.2015.182.	European Federation of Sports Medicine Associations (EFSMA)		Europe	2015	evidence- and consensus-based guideline		nr	nr		none				none		unclear		athletes	ECG	not specified	to protect health of athletes, to recognise early possible risks	cardiac		consensus-based	recommendation	Recommendations for PPE in Europe: ECG at rest with 12 leads, computerized evaluation with athlete’s ECG definitions if possible.	nr	none		nr	nr							AW	KG	yes
EFSMA 2015	The Pre-Participation Examination in Sports: EFSMA Statement on ECG for Pre-Particpation Examination	Löllgen, H., et al. (2015) The Pre-Participation Examination in Sports: EFSMA Statement on ECG for Pre-Particpation Examination. Deutsche Zeitschrift für Sportmedizin, 66, 6, 151-155. 10.5960/dzsm.2015.182.	European Federation of Sports Medicine Associations (EFSMA)		Europe	2015	evidence- and consensus-based guideline		nr	nr		none				none		unclear		people >12 years starting intensive or competitive sports	ECG	not specified	to protect health of athletes, to recognise early possible risks	cardiac		evidence-based	statement in text	Recommendations for PPE in Europe: ECG at rest once from 12 ys. on, before starting intensive sports or competitive sports	nr	none		nr	nr			VETTER VL. Should electrocardiographic (ECG) screening of all infants children, and teenagers be performed? Electrocardiographic screening of all infants, children, and teenagers should be performed. Circulation. 2014; 130: 688-697. doi: 10.1161/CIRCULATIONAHA.114.009737				AW	KG	yes
EFSMA 2015	The Pre-Participation Examination in Sports: EFSMA Statement on ECG for Pre-Particpation Examination	Löllgen, H., et al. (2015) The Pre-Participation Examination in Sports: EFSMA Statement on ECG for Pre-Particpation Examination. Deutsche Zeitschrift für Sportmedizin, 66, 6, 151-155. 10.5960/dzsm.2015.182.	European Federation of Sports Medicine Associations (EFSMA)		Europe	2015	evidence- and consensus-based guideline		nr	nr		none				none		unclear		leisure time athletes	ECG	not specified	to protect health of athletes, to recognise early possible risks	cardiac		consensus-based	statement in text	Recommendations for PPE in Europe: In the elderly, ECG is mandatory in all leisure time athletes (female and male).	nr	none		nr	nr							AW	KG	yes
EFSMA 2015	The Pre-Participation Examination in Sports: EFSMA Statement on ECG for Pre-Particpation Examination	Löllgen, H., et al. (2015) The Pre-Participation Examination in Sports: EFSMA Statement on ECG for Pre-Particpation Examination. Deutsche Zeitschrift für Sportmedizin, 66, 6, 151-155. 10.5960/dzsm.2015.182.	European Federation of Sports Medicine Associations (EFSMA)		Europe	2015	evidence- and consensus-based guideline		nr	nr		none				none		unclear		athletes > 35	cardiovascular screening	not specified	to protect health of athletes, to recognise early possible risks	scope/test selection	cardiac	evidence-based	statement in text	Beyond the age of 35 ys., physicians should follow the European recommendations, for pragmatic self assessment and further screening of risk patients, with stress testing. In case of abnormal findings, such as symptoms and signs and abnormal ECG, further examinations are recommended	nr	none	Figure 1	nr	nr		doi: 10.1097/HJR.0b013e32833bo969; doi:10.1097/ JSM.0b013e318204a7b4	Börjesson M, Hellenius Ml, Jansson E, Karlsson J, Leijon M, Stähle A, Sundberg Cj, Taube J. Physical activity in the prevention and treatment of disease. Swedish National Institute, Stockholm, 2010 (new edition in 2015)				AW	KG	yes
EFSMA 2015	The Pre-Participation Examination in Sports: EFSMA Statement on ECG for Pre-Particpation Examination	Löllgen, H., et al. (2015) The Pre-Participation Examination in Sports: EFSMA Statement on ECG for Pre-Particpation Examination. Deutsche Zeitschrift für Sportmedizin, 66, 6, 151-155. 10.5960/dzsm.2015.182.	European Federation of Sports Medicine Associations (EFSMA)		Europe	2015	evidence- and consensus-based guideline		nr	nr		none				none		unclear		asymptomatic males >45y and asymptomatic females >55	cardiovascular screening	not specified	to protect health of athletes, to recognise early possible risks	scope/test selection	cardiac	consensus-based	statement in text	Exercise testing (incl. ECG) is recommended in asymptomatic subjects before vigorous sports (males > 45 ys., females > 55 ys.,Guidelines EAPCR. At the same time, physical capacity should be measured by exercise testing for risk estimation and evaluation of future risk.	nr	none		nr	nr		doi: 10.1097/HJR.0b013e32833bo969					AW	KG	yes
EFSMA 2015	The Pre-Participation Examination in Sports: EFSMA Statement on ECG for Pre-Particpation Examination	Löllgen, H., et al. (2015) The Pre-Participation Examination in Sports: EFSMA Statement on ECG for Pre-Particpation Examination. Deutsche Zeitschrift für Sportmedizin, 66, 6, 151-155. 10.5960/dzsm.2015.182.	European Federation of Sports Medicine Associations (EFSMA)		Europe	2015	evidence- and consensus-based guideline		nr	nr		none				none		unclear		very top elite athletes	cardiovascular screening	not specified	to protect health of athletes, to recognise early possible risks	scope/test selection	cardiac	consensus-based	statement in text	the very top elite athletes may be required to undergo a more detailed examination (IOC, FIFA ,FISO) including exercise testing, echocardiography and more as indicated according to cardiology guidelines.	nr	none		nr	nr							KG	AW	yes
FSC 2019	French Society of Cardiology guidelines on exercise tests (part 1):Methods and interpretation	Marcadet, D. M., et al. (2018) French Society of Cardiology guidelines on exercise tests (part 1): Methods and interpretation. Arch Cardiovasc Dis 111, 12, 782-790. 10.1016/j.acvd.2018.05.005 Marcadet, D. M., et al. (2019) French Society of Cardiology guidelines on exercise tests (part 2): Indications for exercise tests in cardiac diseases. Arch Cardiovasc Dis 112, 1, 56-66. 10.1016/j.acvd.2018.0…	French Society of Cardiology (FSC)		France	2018/2019	evidence- and consensus-based guideline			none		none		Levels of Evidence	Level of evidence A: Data derived from multiple randomized clinical trials or meta-analyses. Level of evidence B: Data derived from a single randomized clinical trial or large non-randomized studies. Level of evidence C: Consensus of opinion of the experts and/or small studies, retrospective studies, registries.	Classes of recommendations: Class I, IIa, IIb, III	Class I: Evidence and/or general agreement that a given treatment or procedure is beneficial, useful, effective. Class II: Conflicting evidence and/or divergence of opinion about the usefullness/efficacy of the given treatment or procedure. Class IIa: Weight of evidence/opinion is in favour of usefulness/efficacy. Class IIb: Usefulness/efficacy is less well established by evidence/opinion. Class …	unclear		symptomatic athletes	cardiovascular exercise test	not specified	not specified	scope/test selection	cardiac	evidence-based	recommendation	An exercise test is indicated in symptomatic athletes who plan to continue vigorous physical activity (>6 METs or sport competition).	I-B	none						Fihn SD, Blankenship JC, Alexander KP, et al. 2014 ACC/AHA/AATS/PCNA/SCAI/STS focused update of the guideline for the diagnosis and management of patients with stable ischemic heart disease: a report of the American College of Cardiology/American Heart Association Task Force on Practice Guidelines, and the American Association for Thoracic Surgery, Preventive Cardiovascular Nurses Association, So…				KG	AW	yes
FSC 2019	French Society of Cardiology guidelines on exercise tests (part 1):Methods and interpretation	Marcadet, D. M., et al. (2018) French Society of Cardiology guidelines on exercise tests (part 1): Methods and interpretation. Arch Cardiovasc Dis 111, 12, 782-790. 10.1016/j.acvd.2018.05.005 Marcadet, D. M., et al. (2019) French Society of Cardiology guidelines on exercise tests (part 2): Indications for exercise tests in cardiac diseases. Arch Cardiovasc Dis 112, 1, 56-66. 10.1016/j.acvd.2018.0…	French Society of Cardiology (FSC)		France	2018/2019	evidence- and consensus-based guideline		none	none		none		Levels of Evidence	Level of evidence A: Data derived from multiple randomized clinical trials or meta-analyses. Level of evidence B: Data derived from a single randomized clinical trial or large non-randomized studies. Level of evidence C: Consensus of opinion of the experts and/or small studies, retrospective studies, registries.	Classes of recommendations: Class I, IIa, IIb, III	Class I: Evidence and/or general agreement that a given treatment or procedure is beneficial, useful, effective. Class II: Conflicting evidence and/or divergence of opinion about the usefullness/efficacy of the given treatment or procedure. Class IIa: Weight of evidence/opinion is in favour of usefulness/efficacy. Class IIb: Usefulness/efficacy is less well established by evidence/opinion. Class …	unclear		asymptomatic athletes with high/very high cardiovascular risk	cardiovascular exercise test	not specified	not specified	scope/test selection	cardiac	consensus-based	recommendation	An exercise test may be considered in asymptomatic athletes with a high or very high cardiovascular risk, who plan to continue vigorous physical activity (> 6 METs or competitive sports).	IIa-C	none		nr	nr			Borjesson M, Urhausen A, Kouidi E, et al. Cardiovascular evlautaion of middle-aged/senior individuals engaged in leisure-time sport activities: position stand from the sections of exercise physiology and sports cardiology of the European Association of Cardiovascular Prevention and Rehabilitation. Eur J Cardiovasc Prev Rehabil 2011; 18:446-58				AW	KG	yes
FSC 2019	French Society of Cardiology guidelines on exercise tests (part 2):Indications for exercise tests in cardiac diseases	Marcadet, D. M., et al. (2018) French Society of Cardiology guidelines on exercise tests (part 1): Methods and interpretation. Arch Cardiovasc Dis 111, 12, 782-790. 10.1016/j.acvd.2018.05.005 Marcadet, D. M., et al. (2019) French Society of Cardiology guidelines on exercise tests (part 2): Indications for exercise tests in cardiac diseases. Arch Cardiovasc Dis 112, 1, 56-66. 10.1016/j.acvd.2018.0…	French Society of Cardiology (FSC)		France	2018/2019	evidence- and consensus-based guideline		none	none		none		Levels of Evidence	Level of evidence A: Data derived from multiple randomized clinical trials or meta-analyses. Level of evidence B: Data derived from a single randomized clinical trial or large non-randomized studies. Level of evidence C: Consensus of opinion of the experts and/or small studies, retrospective studies, registries.	Classes of recommendations: Class I, IIa, IIb, III	Class I: Evidence and/or general agreement that a given treatment or procedure is beneficial, useful, effective. Class II: Conflicting evidence and/or divergence of opinion about the usefullness/efficacy of the given treatment or procedure. Class IIa: Weight of evidence/opinion is in favour of usefulness/efficacy. Class IIb: Usefulness/efficacy is less well established by evidence/opinion. Class …	unclear		asymptomatic athletes with low cardiovascular risk	cardiovascular exercise test	not specified	not specified	scope/test selection	cardiac	consensus-based	recommendation	An exercise test is not recommended in asymptomatic athletes with a low cardiovascular risk (score <1%).	III-C	none		nr	nr							AW	KG	yes
AHA ACC 2015	Eligibility and Disqualification Recommendations for Competitive Athletes With Cardiovascular Abnormalities: Task Force 2: Preparticipation Screening for Cardiovascular Disease in Competitive Athletes	Maron, B. J., et al. (2015) Eligibility and Disqualification Recommendations for Competitive Athletes With Cardiovascular Abnormalities: Preamble, Principles, and General Considerations: A Scientific Statement From the American Heart Association and American College of Cardiology. Circulation 132, 22, e256-261. 10.1161/cir.0000000000000236 Maron, B. J., et al. (2015) Eligibility and Disqualificat…	American Heart Association, the American College of Cardiology		USA	2015	evidence- and consensus-based guideline		nr	nr		direct (and indirect)	none for most authors; only two single researchers declare COI; see page e270	Levels of Evidence	Level of evidence A: Data derived from multiple randomized clinical trials or meta-analyses. Level of evidence B: Data derived from a single randomized clinical trial or large non-randomized studies. Level of evidence C: Consensus of opinion of the experts and/or small studies, retrospective studies, registries.	Classes of recommendations: Class I, IIa, IIb, III	Class I: Evidence and/or general agreement that a given treatment or procedure is beneficial, useful, effective. Class II: Conflicting evidence and/or divergence of opinion about the usefullness/efficacy of the given treatment or procedure. Class IIa: Weight of evidence/opinion is in favour of usefulness/efficacy. Class IIb: Usefulness/efficacy is less well established by evidence/opinion. Class …	voting	by confidential written ballot excluding members with COI; A recommendation is considered approved if it receives a majority vote of those present to vote	athletes	cardiovascular screening	not specified	identification of abnormalities/dieaseses potentially responsible for sudden unexpected death	administration	cardiac	consensus-based	recommendation	It is recommended that the AHA’s 14-point screening guidelines and those of other societies, such as the American Academy of Pediatrics’ Preparticipation Physical Evaluation, be used by examiners as part of a comprehensive history taking and physical examination to detect or raise suspicion of genetic/congenital cardiovascular abnormalities.	I-C	none		nr	nr							AW	KG	yes
AHA ACC 2015	Eligibility and Disqualification Recommendations for Competitive Athletes With Cardiovascular Abnormalities: Task Force 2: Preparticipation Screening for Cardiovascular Disease in Competitive Athletes	Maron, B. J., et al. (2015) Eligibility and Disqualification Recommendations for Competitive Athletes With Cardiovascular Abnormalities: Preamble, Principles, and General Considerations: A Scientific Statement From the American Heart Association and American College of Cardiology. Circulation 132, 22, e256-261. 10.1161/cir.0000000000000236 Maron, B. J., et al. (2015) Eligibility and Disqualificat…	American Heart Association, the American College of Cardiology		USA	2015	evidence- and consensus-based guideline		nr	nr		direct (and indirect)	none for most authors; only two single researchers declare COI; see page e271	Levels of Evidence	Level of evidence A: Data derived from multiple randomized clinical trials or meta-analyses. Level of evidence B: Data derived from a single randomized clinical trial or large non-randomized studies. Level of evidence C: Consensus of opinion of the experts and/or small studies, retrospective studies, registries.	Classes of recommendations: Class I, IIa, IIb, III	Class I: Evidence and/or general agreement that a given treatment or procedure is beneficial, useful, effective. Class II: Conflicting evidence and/or divergence of opinion about the usefullness/efficacy of the given treatment or procedure. Class IIa: Weight of evidence/opinion is in favour of usefulness/efficacy. Class IIb: Usefulness/efficacy is less well established by evidence/opinion. Class …	voting	by confidential written ballot excluding members with COI; A recommendation is considered approved if it receives a majority vote of those present to vote	high school and college athletes	cardiovascular screening	not specified	identification of abnormalities/dieaseses potentially responsible for sudden unexpected death	administration		consensus-based	recommendation	It is recommended that standardization of the questionnaire forms used as guides for examiners of high school and college athletes in the United States be pursued.	I-C	none		nr	nr							AW	KG	yes
AHA ACC 2015	Eligibility and Disqualification Recommendations for Competitive Athletes With Cardiovascular Abnormalities: Task Force 2: Preparticipation Screening for Cardiovascular Disease in Competitive Athletes	Maron, B. J., et al. (2015) Eligibility and Disqualification Recommendations for Competitive Athletes With Cardiovascular Abnormalities: Preamble, Principles, and General Considerations: A Scientific Statement From the American Heart Association and American College of Cardiology. Circulation 132, 22, e256-261. 10.1161/cir.0000000000000236 Maron, B. J., et al. (2015) Eligibility and Disqualificat…	American Heart Association, the American College of Cardiology		USA	2015	evidence- and consensus-based guideline		nr	nr		direct (and indirect)	none for most authors; only two single researchers declare COI; see page e272	Levels of Evidence	Level of evidence A: Data derived from multiple randomized clinical trials or meta-analyses. Level of evidence B: Data derived from a single randomized clinical trial or large non-randomized studies. Level of evidence C: Consensus of opinion of the experts and/or small studies, retrospective studies, registries.	Classes of recommendations: Class I, IIa, IIb, III	Class I: Evidence and/or general agreement that a given treatment or procedure is beneficial, useful, effective. Class II: Conflicting evidence and/or divergence of opinion about the usefullness/efficacy of the given treatment or procedure. Class IIa: Weight of evidence/opinion is in favour of usefulness/efficacy. Class IIb: Usefulness/efficacy is less well established by evidence/opinion. Class …	voting	by confidential written ballot excluding members with COI; A recommendation is considered approved if it receives a majority vote of those present to vote	young healthy people 12 to 25 years of age	cardiovascular screening	not specified	identification of abnormalities/dieaseses potentially responsible for sudden unexpected death	scope/test selection	cardiac	consensus-based	recommendation	Screening with 12-lead ECGs (or echocardiograms) in association with comprehensive history-taking and physical examination to identify or raise suspicion of genetic/congenital and other cardiovascular abnormalities may be considered in relatively small cohorts of young healthy people 12 to 25 years of age, not necessarily limited to competitive athletes (eg, in high schools, colleges/universities…	II-C	none		nr	nr							AW	KG	yes
AHA ACC 2015	Eligibility and Disqualification Recommendations for Competitive Athletes With Cardiovascular Abnormalities: Task Force 2: Preparticipation Screening for Cardiovascular Disease in Competitive Athletes	Maron, B. J., et al. (2015) Eligibility and Disqualification Recommendations for Competitive Athletes With Cardiovascular Abnormalities: Preamble, Principles, and General Considerations: A Scientific Statement From the American Heart Association and American College of Cardiology. Circulation 132, 22, e256-261. 10.1161/cir.0000000000000236 Maron, B. J., et al. (2015) Eligibility and Disqualificat…	American Heart Association, the American College of Cardiology		USA	2015	evidence- and consensus-based guideline		nr	nr		direct (and indirect)	none for most authors; only two single researchers declare COI; see page e273	Levels of Evidence	Level of evidence A: Data derived from multiple randomized clinical trials or meta-analyses. Level of evidence B: Data derived from a single randomized clinical trial or large non-randomized studies. Level of evidence C: Consensus of opinion of the experts and/or small studies, retrospective studies, registries.	Classes of recommendations: Class I, IIa, IIb, III	Class I: Evidence and/or general agreement that a given treatment or procedure is beneficial, useful, effective. Class II: Conflicting evidence and/or divergence of opinion about the usefullness/efficacy of the given treatment or procedure. Class IIa: Weight of evidence/opinion is in favour of usefulness/efficacy. Class IIb: Usefulness/efficacy is less well established by evidence/opinion. Class …	voting	by confidential written ballot excluding members with COI; A recommendation is considered approved if it receives a majority vote of those present to vote	young healthy people 12 to 25 years of age	cardiovascular screening	not specified	identification of abnormalities/dieaseses potentially responsible for sudden unexpected death	cardiac		consensus-based	recommendation	Mandatory and universal mass screening with 12-lead ECGs in large general populations of young healthy people 12 to 25 years of age (including on a national basis in the United States) to identify genetic/congenital and other cardiovascular abnormalities is not recommended for athletes and non athletes alike.	III-C	none		nr	nr							AW	KG	yes
AHA ACC 2015	Eligibility and Disqualification Recommendations for Competitive Athletes With Cardiovascular Abnormalities: Task Force 2: Preparticipation Screening for Cardiovascular Disease in Competitive Athletes	Maron, B. J., et al. (2015) Eligibility and Disqualification Recommendations for Competitive Athletes With Cardiovascular Abnormalities: Preamble, Principles, and General Considerations: A Scientific Statement From the American Heart Association and American College of Cardiology. Circulation 132, 22, e256-261. 10.1161/cir.0000000000000236 Maron, B. J., et al. (2015) Eligibility and Disqualificat…	American Heart Association, the American College of Cardiology		USA	2015	evidence- and consensus-based guideline		nr	nr		direct (and indirect)	none for most authors; only two single researchers declare COI; see page e274	Levels of Evidence	Level of evidence A: Data derived from multiple randomized clinical trials or meta-analyses. Level of evidence B: Data derived from a single randomized clinical trial or large non-randomized studies. Level of evidence C: Consensus of opinion of the experts and/or small studies, retrospective studies, registries.	Classes of recommendations: Class I, IIa, IIb, III	Class I: Evidence and/or general agreement that a given treatment or procedure is beneficial, useful, effective. Class II: Conflicting evidence and/or divergence of opinion about the usefullness/efficacy of the given treatment or procedure. Class IIa: Weight of evidence/opinion is in favour of usefulness/efficacy. Class IIb: Usefulness/efficacy is less well established by evidence/opinion. Class …	voting	by confidential written ballot excluding members with COI; A recommendation is considered approved if it receives a majority vote of those present to vote	people 12 to 25 years of age	cardiovascular screening	not specified	identification of abnormalities/dieaseses potentially responsible for sudden unexpected death	cardiac		consensus-based	recommendation	Consideration for large-scale, general population, and universal cardiovascular screening in the age group 12 to 25 years with history taking and physical examination alone is not recommended (including on a national basis in the United States).	III-C	none		nr	nr							AW	KG	yes
AHA ACC 2015	Eligibility and Disqualification Recommendations for Competitive Athletes With Cardiovascular Abnormalities: Task Force 6: Hypertension A Scientific Statement from the American Heart Association and the American College of Cardiology	Maron, B. J., et al. (2015) Eligibility and Disqualification Recommendations for Competitive Athletes With Cardiovascular Abnormalities: Preamble, Principles, and General Considerations: A Scientific Statement From the American Heart Association and American College of Cardiology. Circulation 132, 22, e256-261. 10.1161/cir.0000000000000236 Maron, B. J., et al. (2015) Eligibility and Disqualificat…	American Heart Association, American College of Cardiology		USA	2015	evidence- and consensus-based guideline		nr	nr		direct (and indirect)	none for most authors; disclosure tables on page e301	Levels of Evidence	Level of evidence A: Data derived from multiple randomized clinical trials or meta-analyses. Level of evidence B: Data derived from a single randomized clinical trial or large non-randomized studies. Level of evidence C: Consensus of opinion of the experts and/or small studies, retrospective studies, registries.	Classes of recommendations: Class I, IIa, IIb, III	Class I: Evidence and/or general agreement that a given treatment or procedure is beneficial, useful, effective. Class II: Conflicting evidence and/or divergence of opinion about the usefullness/efficacy of the given treatment or procedure. Class IIa: Weight of evidence/opinion is in favour of usefulness/efficacy. Class IIb: Usefulness/efficacy is less well established by evidence/opinion. Class …	voting	by confidential written ballot excluding members with COI; A recommendation is considered approved if it receives a majority vote of those present to vote	competitive athletes	blood pressure assessment	not specified	cardiovascular outcomes	cardiac		evidence-based	recommendation	Before people begin training for competitive athletics, it is reasonable that they undergo careful assess ment of BP, and those with initially high levels (>140 mm Hg systolic or >90 mm Hg diastolic) should have comprehensive out-of-office measurements to exclude errors in diagnosis. Ambulatory BP monitoring with proper cuff and bladder size would be the most precise means of measurement.	I-B	none		nr	nr				Level of Evidence B; Part of the "Eligibility and Disqualification Recommendations for Competitive Athletes With Cardiovascular Abnormalities" from the American Heart Association. We also included part 2 (Maron et al 2015)			AW	KG	yes
COPSI 2020	Return to Health and Performance following COVID-19 Infection	McCluskey, P. et al. (2020) Return to Health and Performance following COVID-19 Infection 2020. Canadian Olympic and Paralympic Sport Institute Network.	Canadian Olympic and Paralympic Sport Institute Network	Canadian Sport Institute (CSI), Canadian Olympic Committee (COC), Canadian Paralympic Committee (CPC), Own the Podium	Canada	2020	evidence- and consensus-based guideline	Although the present document contains specific information that was considered current as of July 27, 2020, the contributing authors acknowledge that the COVID-19 infection return to activity / training / sport / performance related published evidence is expert opinion or consensus-based for use by healthcare practitioners.	nr	nr		nr				none		unclear		adult-aged high performance athletes COVID-19 positive and asymptomatic (or mild localized symptomes resolving within 10 days)	return to sport assessment	not specified	not specified	return to sports after COVID-19 infection		consensus-based	recommendation	Athletes COVID-19 Positive and Asymptomatic (or mild localized symptoms‡ resolving within 10 days): When asymptomatic, clinical assessment with NSO or CSI physician, including careful history and physical exam o Based on clinical assessment and/or other reasons for concern (i.e., pre-existing cardiovascular or other health comorbidities ƒ), consideration may be given for laboratory testing (CRP a…	nr	none	Appendix A	nr	nr							AW	KG	yes
COPSI 2020	Return to Health and Performance following COVID-19 Infection	McCluskey, P. et al. (2020) Return to Health and Performance following COVID-19 Infection 2020. Canadian Olympic and Paralympic Sport Institute Network.	Canadian Olympic and Paralympic Sport Institute Network	Canadian Sport Institute (CSI), Canadian Olympic Committee (COC), Canadian Paralympic Committee (CPC), Own the Podium	Canada	2020	evidence- and consensus-based guideline	Although the present document contains specific information that was considered current as of July 27, 2020, the contributing authors acknowledge that the COVID-19 infection return to activity / training / sport / performance related published evidence is expert opinion or consensus-based for use by healthcare practitioners.	nr	nr		nr				none		unclear		adult-aged high performance athletes COVID-19 positive and prolonged course (regional or systemtic symptoms > 10 days or severe symptoms (i.e., hospitalization)	return to sport assessment	not specified	not specified	return to sports after COVID-19 infection		consensus-based	recommendation	COVID-19 Positive and Prolonged Course (regional or systemic symptoms >10 days) or Severe Symptoms (i.e., hospitalization): When asymptomatic, clinical assessment with NSO or CSI physician, including history, physical exam, laboratory testing (CRP and high-sensitivity troponin (hsTn) assay, CBC, Creatinine), 12-lead ECG, Spirometry, and 2-Dimensional Echocardiogram o if results suggest possible …	nr	none	Appendix A	nr	nr							AW	KG	yes
COPSI 2020	Return to Health and Performance following COVID-19 Infection	McCluskey, P. et al. (2020) Return to Health and Performance following COVID-19 Infection 2020. Canadian Olympic and Paralympic Sport Institute Network.	Canadian Olympic and Paralympic Sport Institute Network	Canadian Sport Institute (CSI), Canadian Olympic Committee (COC), Canadian Paralympic Committee (CPC), Own the Podium	Canada	2020	evidence- and consensus-based guideline	Although the present document contains specific information that was considered current as of July 27, 2020, the contributing authors acknowledge that the COVID-19 infection return to activity / training / sport / performance related published evidence is expert opinion or consensus-based for use by healthcare practitioners.	nr	nr		nr				none		unclear		adult-aged high performance athletes COVID-19 positive and symptoms during graduated return to sport progression	return to sport assessment	not specified	not specified	return to sports after COVID-19 infection		consensus-based	recommendation	COVID-19 Positive and Symptoms during Graduated Return To Sport Progression: Inability to progress in a symptom-free manner through the Graduated Return to Play protocol (Appendix A) o signs / symptoms may include, but not limited to: ▪ elevated AM heart rate, ▪ increased shortness of breath with exercise, ▪ elevated Rated Perceived Exertion (RPE), and ▪ elevated heart rate at sub-maximal exercis…	nr	none	Appendix A	nr	nr							AW	KG	yes
ACSM 2021	ACSM's Guidelines for Exercise Testing and Prescription, 11th Edition	Liguori, G., Ed. (2021) ACSM's Guidelines for Exercise Testing and Prescription. Lippincott Williams & Wilkins, 11. 197515021X.	American College of Sports Medicine (ACSM)		USA	2021	evidence- and consensus-based guideline		nr	nr		nr				none		unclear		general non-clinical population	pre-participation screening before initiating a moderate-to-vigorous exercise program	not specified	to identify individuals who are at risk for adverse exercise-related CV events	other (see comment)	indication for PPE	consensus-based	statement in text	Preparticipation health screening before initiating a moderate-to-vigorous exercise program is a two-stage process: - The need for medical clearance before initiating or progressing exercise programming is determined using the ACSM screening algorithm and the help of a qualified exercise or health care professional. In the absence of professional assistance, interested individuals may use the Phy…	nr	none	Chapter 2, Figure 2.2, 2.3, 2.4, Box 2.2	nr	nr							AW	KG	yes
[truncated: 128 more rows]

## Sheet: Drop down
Category	Variables
Funding type	non-profit
	for-profit
	mixed
	unclear
	none
	nr
[truncated: 39 more rows]

## Sheet: Abbreviations
Abbreviations	Description
[truncated: 8 more rows]
